# Supplementary material for: Impact of COVID-19 on out-of-hospital cardiac arrest: A registry-based cohort-study from the German Resuscitation Registry
Source: PLoS One. 2022 Sep 14;17(9):e0274314. doi: 10.1371/journal.pone.0274314 (PMC9473624; doi:10.1371/journal.pone.0274314)
Supplement: S1 Table — (XLSX) [file pone.0274314.s001.xlsx]

## Sheet: dataset
Variable	Definition	Specifications
GROUP	group	1 = 1. MAR 2018 to 28.FEB 2019 2 = 1. MAR 2020 to 28. FEB 2021
QUARTER	quarter	1 = Q1 (March to May) 2 = Q2 (June to August) 3 = Q3 (Sepember to November) 4 = Q4 (December to February)
RESUSATTEMPT	Was resuscitation attempted?	1 = resuscitation performed 2 = death ascertained, without resuscitation 3 = resuscitation not performed, because DNR-order available 4 = resuscitation not performed, because the underlying disease is known to have no chance of recovery 5 = resuscitation not performed because futile other factors (e.g., time exceeded)
SEX	sex	1 = male 2 = female
AGE	age in years	missing = no data
CAUSE	What was the cause for cardiac arrest?	1 = cardiac cause and missing 2 = trauma 3 = asphyxia 4 = intoxication 5 = other
LOCATION	Where did the event take place?	1 = at home 2 = workplace 3 = in public 4 = other
COLLAPSE	Was the collapse witnessed?	1 = lay person 2 = first responder 3 = EMS 4 = not observed/performed
BYSTANDER	Did a bystander perform CPR?	0 = no 1 = yes
TELCPR	Was CPR guided via telephone?	0 = no 1 = yes
FIRSTRESPONDER	Did a first responder perform CPR?	0 = no 1 = yes missing = no data
FIRSTEMS	Did the first EMS vehicle arrive within 8 minutes?	0 = no 1 = yes missing = no data
RESPONSETIME	response time in minutes	missing = no data
ECG1	ECG initial findings after onset of circulatory arrest	1 = schockable 2 = not schockable 3 = not known
ETI	Was the patient intubated?	0 = no 1 = yes
AUTOCPR	Did the patient receive mechanical CPR?	0 = no 1 = yes
ROSC	Did the patient achieved ROSC at any time?	1 = never achieved ROSC 2 = ROSC 3 = no information, patient not resuscitated
TRANSPORT	transport time to hospital in minutes	missing = no data
ADMISSION	Was the patient atmitted to hospital?	1 = no hospital admission, death at scene 2 = hospital admission with ROSC 3 = hospital admission with resuscitation in progress 4 = no information, patient not resuscitated
OUTCOMEDATA	Are outcome date available?	0 = no 1 = yes
DISCHARGE	Was the patient discharged alive?	1 = yes 2 = no, death in hospital 3 = not known missing = no data
