# Supplementary material for: Impact of COVID-19 on out-of-hospital cardiac arrest: A registry-based cohort-study from the German Resuscitation Registry
Source: PLoS One. 2022 Sep 14;17(9):e0274314. doi: 10.1371/journal.pone.0274314 (PMC9473624; doi:10.1371/journal.pone.0274314)
Supplement: S2 Table — (XLSX) [file pone.0274314.s002.xlsx]

## Sheet: data
GROUP	QUARTER	RESUSATTEMPT	SEX	AGE	CAUSE	LOCATION	COLLAPSE	BYSTANDER	TELCPR	FIRSTRESPONDER	FIRSTEMS	RESPONSETIME	ECG1	ETI	AUTOCPR	ROSC	TRANSPORT	ADMISSION	OUTCOMEDATA	DISCHARGE
1	1	1	2	86	3	1	4	0	0	0	1	7	2	0	0	1		1	0
1	1	2	1	86	1	4	4	0	0	0			3	0	0	3		4	0
1	1	2	2	78	1	4	4	0	0	0			3	0	0	3		4	0
1	1	1	1	79	1	1	4	0	0	0	1	7	2	1	0	2	30	3	0
1	1	1	1	54	1	3	1	0	0	0	1	2	1	0	1	1	14	3	1	2
1	1	1	1	76	1	1	1	1	1	0	1	6	2	1	0	2	20	2	1	2
1	1	2	1	36	5	4	4	0	0	0			3	0	0	3		4	0
1	1	2	2	56	1	4	4	0	0	0			3	0	0	3		4	0
1	1	1	1	80	3	1	1	0	0	0	1	6	2	0	0	1		1	0
1	1	2	1	70	1	4	4	0	0	0			3	0	0	3		4	0
1	1	2	2	44	1	4	4	0	0	0			3	0	0	3		4	0
1	1	1	1	79	1	1	1	1	1	0	0	9	2	1	0	1		1	0
1	1	2	2	73	1	4	4	0	0	0			3	0	0	3		4	0
1	1	2	2	84	1	4	4	0	0	0			3	0	0	3		4	0
1	1	1	2	85	1	4	1	1	0	0	0	10	2	0	0	2	15	2	1	1
1	1	2	1	51	1	4	4	0	0	0			3	0	0	3		4	0
1	1	2	2	88	1	4	4	0	0	0			3	0	0	3		4	0
1	1	2	1	75	1	4	4	0	0	0			3	0	0	3		4	0
1	1	1	2	45	3	4	1	0	0	0	0	10	2	0	0	2	11	2	1	2
1	1	2	2	79	4	4	4	0	0	0			3	0	0	3		4	0
1	1	1	2	73	1	1	4	0	0	0	1	8	2	0	0	1		1	0
1	1	2	1	52	1	4	4	0	0	0			3	0	0	3		4	0
1	1	1	1	62	1	1	4	1	1	0	1	7	2	1	0	1		1	0
1	1	2	2	89	1	4	4	0	0	0			3	0	0	3		4	0
1	1	3	1	86	1	4	4	0	0	0			3	0	0	3		4	0
1	1	1	2	72	1	1	4	0	0	0	1	7	2	0	0	1		1	0
1	1	1	1	78	1	4	4	1	0	0	1	4	2	0	0	1		1	0
1	1	2	1	64	1	4	4	0	0	0			3	0	0	3		4	0
1	1	2	1	52	3	4	4	0	0	0			3	0	0	3		4	0
1	1	2	1	76	1	4	4	0	0	0			3	0	0	3		4	0
1	1	2	1	72	1	4	4	0	0	0			3	0	0	3		4	0
1	1	1	1	78	1	3	1	1	0	0	1	6	1	1	0	2	2	2	1	2
1	1	1	1	71	5	1	4	0	0	1	1	8	2	0	0	1		1	0
1	1	1	1	59	1	1	1	1	1	0	1	8	1	1	0	2	11	2	0
1	1	1	2	49	2	1	4	0	0	0	0	9	2	1	0	2	20	2	1	1
1	1	1	1	67	1	1	3	0	0	0	0	14	2	1	1	2	10	3	1	2
1	1	2	2	72	1	4	4	0	0	0			3	0	0	3		4	0
1	1	1	2	73	3	1	4	0	0	0	1	5	2	1	0	2	4	2	1	2
1	1	2	1	86	1	4	4	0	0	0			3	0	0	3		4	0
1	1	2	1	50	1	4	4	0	0	0			3	0	0	3		4	0
1	1	1	1	81	5	3	1	0	0	0	0	12	2	1	1	2	4	2	1	2
1	1	1	1	72	1	1	1	0	0	0	0	11	2	1	0	1		1	0
1	1	2	1	79	1	4	4	0	0	0			3	0	0	3		4	0
1	1	1	1	82	1	1	3	0	0	0	0	10	2	1	0	2	11	2	1	2
1	1	1	1	55	1	1	4	1	1	0	0	9	2	1	0	2	13	2	1	2
1	1	2	2	58	1	4	4	0	0	0			3	0	0	3		4	0
1	1	1	1	81	1	3	1	1	0	0	1	6	1	0	0	2	13	2	1	1
1	1	1	1	36	3	1	1	0	0	0	1	7	2	1	0	2	10	2	1	1
1	1	2	1	76	1	4	4	0	0	0			3	0	0	3		4	0
1	1	1	2	70	3	1	1	0	0	0	0	21	2	0	0	1		1	0
1	1	1	1	58	1	4	1	0	0	1	0	13	2	1	0	1		1	0
1	1	1	2	73	1	4	4	0	0	0	0	9	2	1	0	1		1	0
1	1	1	2	60	1	1	4	0	0	0	0	12	2	1	0	1		1	0
1	1	2	1	0	1	4	4	0	0	0			3	0	0	3		4	0
1	1	1	2	59	3	1	1	0	0	0	1	8	2	1	0	2	8	2	1	2
1	1	1	1	46	1	1	3	0	0	0	1	6	2	1	0	2	1	2	1	1
1	1	1	2	69	3	1	4	0	0	0	1	6	2	1	1	1		1	0
1	1	2	2	61	1	4	4	0	0	0			3	0	0	3		4	0
1	1	1	2	82	3	4	1	1	0	0	1	6	2	1	0	2	2	2	1	2
1	1	1	1	70	1	1	1	0	0	0	1	8	1	1	0	2	11	2	1	2
1	1	2	1	77	1	1	4	0	0	0			3	0	0	3		4	0
1	1	1	1	37	4	1	1	1	1	0	1	8	1	0	1	1		3	1	2
1	1	1	1	74	1	1	4	0	0	0	0	10	1	1	0	2		3	1	2
1	1	1	2	84	3	1	4	1	1	0	1	7	2	1	0	1	1	3	1	2
1	1	1	1	80	1	1	4	0	0	0	1	5	2	0	0	1		1	0
1	1	1	1	72	1	1	1	1	1	0	1	7	2	1	0	2	14	2	1	2
1	1	1	1	20	1	1	1	1	1	0	1	8	2	1	0	1		1	0
1	1	3	1	82	1	4	4	0	0	0			3	0	0	3		4	0
1	1	2	2	77	3	4	4	0	0	0			3	0	0	3		4	0
1	1	2	1	65	5	4	4	0	0	0			3	0	0	3		4	0
1	1	1	2	87	1	4	1	0	0	0	1	6	2	1	0	1		1	0
1	1	2	1	69	1	4	4	0	0	0			3	0	0	3		4	0
1	1	2	1	72	5	4	4	0	0	0			3	0	0	3		4	0
1	1	1	1	84	1	1	4	0	0	0	1	8	2	0	0	1		1	0
1	1	1	1	68	5	1	4	0	0	1	1	8	2	1	0	2	19	3	1	2
1	1	2	2	75	1	4	4	0	0	0			3	0	0	3		4	0
1	1	2	1	0	2	4	4	0	0	0			3	0	0	3		4	0
1	1	1	1	83	3	4	4	1	0	0	0	9	2	1	0	2	15	2	1	2
1	1	1	2	84	1	4	3	0	0	0	1	7	2	0	0	1		1	0
1	1	1	2	67	1	1	1	1	1	0	0	9	2	1	0	2	12	2	1	2
1	1	2	2	0	5	4	4	0	0	0			3	0	0	3		4	0
1	1	2	1	62	1	4	4	0	0	0			3	0	0	3		4	0
1	1	2	1	66	1	4	4	0	0	0			3	0	0	3		4	0
1	1	2	1	81	1	4	4	0	0	0			3	0	0	3		4	0
1	1	1	1	85	1	4	2	0	1	1	1	6	2	0	0	1		1	0
1	1	2	1	50	3	4	4	0	0	0			3	0	0	3		4	0
1	1	1	1	65	1	1	1	1	1	0	0	9	1	0	0	2	6	2	1	1
1	1	1	1	69	1	1	4	0	0	0	1	7	1	0	1	1	12	3	1	2
1	1	2	2	47	1	4	3	0	0	0			3	0	0	1		1	0
1	1	2	1	69	1	4	4	0	0	0			3	0	0	1		1	0
1	1	2	1	0	1	4	4	0	0	0			3	0	0	3		4	0
1	1	1	1	84	1	1	1	0	0	0	0	12	2	1	0	1		1	0
1	1	3	1	66	1	4	4	0	0	0			3	0	0	3		4	0
1	1	2	1	10	1	4	4	0	0	0			3	0	0	3		4	0
1	1	1	2	53	3	1	1	0	0	1	0	13	2	1	0	1		1	0
1	1	2	1	67	1	1	4	0	0	0			3	0	0	3		4	0
1	1	3	1	94	1	4	4	0	0	0			3	0	0	3		4	0
1	1	1	2	87	1	1	4	1	1	0	1	6	2	1	0	1		1	0
1	1	1	1	91	5	1	1	0	0	0	1	6	2	0	0	1		1	0
1	1	1	1	53	4	1	1	0	0	0	0	11	2	1	1	2		2	1	2
1	1	4	1	89	5	4	4	0	0	0			3	0	0	3		4	0
1	1	1	2	62	1	1	3	0	0	0	0	9	1	1	0	1		1	0
1	1	2	1	69	1	4	4	0	0	0			3	0	0	3		4	0
1	1	1	1	76	3	1	1	1	0	0			2	1	0	1		1	0
1	1	1	1	62	1	1	4	0	0	0	1	6	2	1	0	1		1	0
1	1	2	1	57	4	4	4	0	0	0			3	0	0	3		4	0
1	1	1	1	75	1	4	4	1	1	0	0	22	2	1	0	1		1	0
1	1	1	1	58	3	4	1	1	0	0	0	11	2	0	0	1		1	0
1	1	2	1	0	5	4	4	0	0	0			3	0	0	3		4	0
1	1	2	2	92	3	4	4	0	0	0			3	0	0	3		4	0
1	1	2	2	77	5	4	4	0	0	0			3	0	0	3		4	0
1	1	1	2	72	3	1	1	1	1	0	1	7	2	0	0	2	12	2	0
1	1	2	2	93	1	4	4	0	0	0			3	0	0	3		4	0
1	1	1	1	54	1	3	1	1	0	0	1	5	1	1	0	2	8	2	1	1
1	1	2	1	56	3	4	4	0	0	0			3	0	0	3		4	0
1	1	2	2	84	1	4	4	0	0	0			3	0	0	3		4	0
1	1	2	1	57	5	4	4	0	0	0			3	0	0	3		4	0
1	1	2	2	87	1	4	4	0	0	0			3	0	0	3		4	0
1	1	1	1	66	3	3	3	0	0	0	0	10	2	0	0	1	9	3	1	2
1	1	3	1	76	1	1	4	0	0	0			2	0	0	3		1	0
1	1	3	1	73	1	1	4	0	0	0			2	0	0	1		1	0
1	1	2	1	65	5	4	4	0	0	0			3	0	0	3		4	0
1	1	1	2	83	1	4	4	0	0	1	0	11	2	1	0	1		1	0
1	1	1	2	96	1	4	2	0	0	0	1	4	2	0	0	1		1	0
1	1	1	2	77	1	1	3	0	0	0	1	7	2	1	0	2	8	2	1	2
1	1	1	2	76	1	1	3	0	0	0	0	12	2	0	1	2	9	2	1	2
1	1	1	1	82	1	1	1	0	0	0	1	7	2	1	0	2	7	2	1	2
1	1	1	1	88	1	1	4	0	0	0	0	17	2	0	0	1		1	0
1	1	2	2	66	1	4	4	0	0	0			3	0	0	3		4	0
1	1	2	2	63	1	1	4	0	0	0			3	0	0	3		4	0
1	1	1	1		3	1	1	1	0	0			2	1	0	1		1	0
1	1	5	1	79	1	1	4	0	0	0			3	0	0	3		4	0
1	1	1	2	89	1	1	4	0	0	0	0	15	2	0	0	2		1	0
1	1	1	1	64	1	4	1	1	0	0	0	12	2	1	0	1	12	3	1	2
1	1	1	1	39	2	3	4	0	0	0	1	5	2	1	0	1		1	0
1	1	3	2	83	5	4	4	0	0	0			3	0	0	3		4	0
1	1	1	1	66	1	1	4	0	0	0	1	6	1	0	0	1		1	0
1	1	2	1	57	1	4	4	0	0	0			3	0	0	3		4	0
1	1	1	1	55	3	4	1	1	1	0	1	4	2	1	0	2	4	2	1	1
1	1	2	1	81	2	4	4	0	0	0			3	0	0	3		4	0
1	1	2	2	59	1	4	4	0	0	0			3	0	0	3		4	0
1	1	1	2	95	1	1	4	0	0	0	0	10	2	0	0	1		1	0
1	1	2	1	86	3	4	4	0	0	0			3	0	0	3		4	0
1	1	1	1	86	3	4	4	0	0	0	1	7	2	1	0	1		1	0
1	1	1	1	70	1	1	4	0	0	0	0	24	2	1	0	2	15	2	1	2
1	1	2	1	55	3	4	4	0	0	0			3	0	0	3		4	0
1	1	1	2	82	3	1	3	0	0	0	0	12	1	0	0	1		1	0
1	1	2	2	94	1	4	4	0	0	0			3	0	0	3		4	0
1	1	1	1	93	1	1	4	0	0	0	0	10	2	1	0	2		1	0
1	1	1	1	40	1	1	4	1	1	0	0	9	2	0	0	1		1	0
1	1	1	1	83	1	3	1	1	0	0	0	13	2	0	0	1		1	0
1	1	2	1	68	3	4	4	0	0	0			3	0	0	3		4	0
1	1	3	2	84	1	4	4	0	0	0			2	0	0	3		1	0
1	1	2	2	93	1	4	4	0	0	0			3	0	0	3		4	0
1	1	2	2	58	3	4	4	0	0	0			3	0	0	3		4	0
1	1	2	1	80	1	4	4	0	0	0			3	0	0	3		4	0
1	1	2	1	17	3	4	4	0	0	0			3	0	0	1		1	0
1	1	1	2	75	1	1	4	0	0	0	0	11	2	1	0	1		1	0
1	1	1	2	83	1	4	1	1	0	0	1	6	2	0	0	1		1	0
1	1	2	2	0	1	4	4	0	0	0			3	0	0	3		4	0
1	1	1	1	78	1	1	4	0	0	0	1	7	2	0	0	1		1	0
1	1	1	1		1	3	1	0	0	0	1	5	2	0	0	1	6	3	1	2
1	1	1	2	80	1	4	4	0	0	0	1	5	2	1	0	2	19	2	1	2
1	1	2	1	84	1	4	4	0	0	0			3	0	0	3		4	0
1	1	2	1	78	2	4	4	0	0	0			3	0	0	3		4	0
1	1	1	1	75	1	4	4	0	0	0	1	5	2	1	1	2	3	2	1	2
1	1	1	1	80	5	1	3	0	0	0	1	5	2	1	0	2	55	3	1	2
1	1	1	2		3	1	1	1	1	0	1	5	2	1	0	1	15	3	1	2
1	1	1	1	87	1	4	1	1	0	0	1	8	2	1	1	2		1	0
1	1	1	1	88	1	1	3	0	0	0	1	4	2	1	0	1		1	0
1	1	1	1	76	1	4	1	0	0	0	1	8	2	1	0	1		1	0
1	1	1	1	79	1	4	1	1	0	0	1	6	2	1	0	1		1	0
1	1	1	2	79	1	1	4	0	0	0	0	9	2	1	0	1		1	0
1	1	2	1	85	1	4	4	0	0	0			3	0	0	3		4	0
1	1	1	2	68	1	1	3	0	0	0	1	8	2	1	1	1	23	3	1	2
1	1	1	2	74	3	4	3	0	0	0	1	6	2	1	0	2	10	3	1	2
1	1	3	2	81	1	4	4	0	0	0			3	0	0	3		4	0
1	1	1	2	87	1	1	4	1	0	0	0	9	2	1	0	1		1	0
1	1	2	1	52	1	4	4	0	0	0			3	0	0	3		4	0
1	1	3	2	81	1	4	4	0	0	0			3	0	0	3		4	0
1	1	1	1	62	3	1	4	1	1	0	1	7	2	0	0	1		1	0
1	1	2	1	91	1	4	4	0	0	0			3	0	0	3		4	0
1	1	2	1	30	2	4	4	0	0	0			3	0	0	3		4	0
1	1	2	1	43	1	4	4	0	0	0			3	0	0	3		4	0
1	1	1	1	82	3	3	1	0	0	0	1	6	2	1	0	2	23	2	0
1	1	1	1	51	1	3	4	1	0	0	0	11	2	1	0	1	8	3	1	2
1	1	2	1	75	1	4	4	0	0	0			3	0	0	3		4	0
1	1	1	2	64	1	1	1	1	1	0	0	11	2	1	0	2	8	2	1	1
1	1	1	2	76	3	4	1	1	0	0	0	9	2	1	0	2	2	2	0
1	1	2	1	71	1	4	4	0	0	0			3	0	0	3		4	0
1	1	2	1	58	1	4	4	0	0	0			3	0	0	3		4	0
1	1	2	1	81	5	4	4	0	0	0			3	0	0	1		1	0
1	1	1	2	37	1	4	3	0	0	0	0	11	1	1	0	1	7	3	1	2
1	1	1	2	83	1	1	4	1	1	0	1	8	2	0	0	1		1	0
1	1	1	2	0	1	3	4	0	0	0	1	6	2	1	0	1		1	0
1	1	2	2	85	1	4	4	0	0	0			3	0	0	3		4	0
1	1	2	1	59	1	4	4	0	0	0			3	0	0	3		4	0
1	1	1	1	88	3	1	1	0	0	0	0	21	2	1	0	1		1	0
1	1	1	1	44	1	3	1	0	0	0	0	11	1	1	1	2	12	2	0
1	1	1	2	50	1	1	4	1	1	0	0	10	2	1	0	2		1	0
1	1	1	1	59	5	4	3	0	0	0	1	6	2	0	0	1		1	0
1	1	2	1	71	1	4	4	0	0	0			3	0	0	3		4	0
1	1	2	2	45	1	4	4	0	0	0			3	0	0	3		4	0
1	1	1	2	67	3	3	1	1	0	0	0	14	2	1	0	2	21	2	1	2
1	1	1	2	95	1	1	4	0	0	0	1	8	2	0	0	1		1	0
1	1	2	1	82	1	4	4	0	0	0			3	0	0	3		4	0
1	1	2	1	83	1	4	4	0	0	0			3	0	0	3		4	0
1	1	1	1	85	1	1	4	0	0	0	1	8	2	1	0	1		1	0
1	1	1	1	78	1	1	1	1	1	0	1	7	2	1	0	1		1	0
1	1	2	2	87	1	4	4	0	0	0			3	0	0	3		4	0
1	1	1	1	51	1	1	1	1	1	0	1	7	1	0	0	2	8	2	1	1
1	1	1	1	29	1	1	1	1	1	0	0	10	1	1	0	2	5	2	1	1
1	1	1	2	71	2	1	3	0	0	0	0	35	2	0	0	1		1	0
1	1	2	1	77	1	4	4	0	0	0			3	0	0	3		4	0
1	1	2	1	66	1	4	4	0	0	0			3	0	0	3		4	0
1	1	1	2	91	1	4	3	0	0	0	1	7	2	1	0	1		1	0
1	1	1	2	67	1	4	4	0	0	0	0	14	2	0	0	1		1	0
1	1	2	2	71	1	4	4	0	0	0			3	0	0	3		4	0
1	1	2	2	94	1	4	4	0	0	0			3	0	0	3		4	0
1	1	2	2	70	1	4	4	0	0	0			3	0	0	3		4	0
1	1	1	1	75	1	3	1	1	1	0	0	29	2	1	0	1		1	0
1	1	1	1	81	1	1	1	1	0	0	1	8	2	0	0	1		1	0
1	1	1	1	53	1	1	4	0	0	0	1	6	1	0	0	1		1	0
1	1	1	1	70	1	1	4	1	1	0	1	8	2	1	0	2	8	2	1	2
1	1	1	2	83	5	1	4	1	0	0	0	10	2	0	0	1		1	0
1	1	1	1	81	3	4	1	0	0	0	1	7	2	1	0	2	10	3	1	2
1	1	1	1	75	1	4	2	0	0	1	1	5	2	0	0	1		1	0
1	1	2	1	75	1	4	4	0	0	0			3	0	0	3		4	0
1	1	1	1	69	1	1	4	1	0	0	0	9	2	1	0	1		1	0
1	1	1	2	78	5	1	3	0	0	0	1	8	2	0	0	2	13	2	1	2
1	1	2	1	52	1	4	4	0	0	0			3	0	0	3		4	0
1	1	1	2	66	5	3	4	1	1	0	0	13	2	1	0	1		1	0
1	1	1	2	70	1	1	4	1	0	0	0	15	2	0	0	1		1	0
1	1	1	1	82	3	1	4	0	0	0	0	11	2	0	0	2	18	2	1
1	1	1	2		3	1	4	1	1	0	1	5	2	0	0	2		2	1
1	1	2	1	73	1	4	4	0	0	0			3	0	0	3		4	0
1	1	2	2	85	5	4	4	0	0	0			3	0	0	3		4	0
1	1	1	1	90	1	1	1	1	1	0	1	8	2	0	0	1		1	0
1	1	2	1	73	1	4	4	0	0	0			3	0	0	3		4	0
1	1	2	2	33	1	4	4	0	0	0			3	0	0	3		4	0
1	1	1	2	83	1	1	4	0	0	1	0	12	2	1	0	1		1	0
1	1	5	1	78	1	4	4	0	0	0			3	0	0	3		4	0
1	1	1	1	69	3	1	1	0	0	0	0	10	2	1	0	2	8	2	1	1
1	1	1	1	61	3	1	4	0	0	0	1	7	2	1	0	1		1	0
1	1	4	1	63	5	4	4	0	0	0			3	0	0	3		4	0
1	1	1	2	70	1	3	1	1	0	0	0	9	2	1	0	2	7	2	1	2
1	1	3	1	82	1	4	4	0	0	0			3	0	0	3		4	0
1	1	2	2	90	5	4	4	0	0	0			3	0	0	3		4	0
1	1	2	2	55	1	4	4	0	0	0			3	0	0	3		4	0
1	1	1	1	72	3	4	1	1	0	0	0	9	2	1	0	2	10	2	1	2
1	1	2	1	72	1	4	4	0	0	0			3	0	0	3		4	0
1	1	2	1	67	1	4	4	0	0	0			3	0	0	3		4	0
1	1	2	1	73	1	4	4	0	0	0			3	0	0	3		4	0
1	1	2	1	0	1	4	4	0	0	0			3	0	0	3		4	0
1	1	1	1	70	1	3	1	1	0	0	1	6	1	1	0	1		1	0
1	1	2	1	82	1	4	4	0	0	0			3	0	0	3		4	0
1	1	1	1	81	1	1	4	1	0	0	0	10	2	0	1	2	9	3	1	2
1	1	3	1	82	1	4	2	0	0	0			2	0	0	1		1	0
1	1	2	2	89	5	4	4	0	0	0			3	0	0	3		4	0
1	1	2	2	95	1	4	4	0	0	0			3	0	0	3		4	0
1	1	2	1	0	2	4	4	0	0	0			3	0	0	3		4	0
1	1	1	2	82	3	1	3	0	0	0	0	24	2	1	0	2	52	2	1	2
1	1	1	2	53	1	1	4	1	1	0	1	6	2	0	0	1		1	0
1	1	2	1	74	1	4	4	0	0	0			3	0	0	3		4	0
1	1	1	1	48	1	3	1	1	0	0	1	5	2	1	1	1	5	3	1	2
1	1	1	2	18	3	4	4	0	0	0	0	12	2	1	0	2	12	2	1	1
1	1	2	2	10	1	4	4	0	0	0			3	0	0	3		4	0
1	1	1	2	67	1	3	4	1	1	0	0	10	1	1	0	1		1	0
1	1	2	2	64	1	4	4	0	0	0			3	0	0	3		4	0
1	1	2	1	92	1	4	4	0	0	0			3	0	0	3		4	0
1	1	2	2	95	1	4	4	0	0	0			3	0	0	3		4	0
1	1	1	2	45	1	1	4	1	1	0	1	4	2	1	0	2	20	2	1	2
1	1	1	1	68	5	1	1	1	1	0	0	16	2	1	0	2	15	2	1	1
1	1	3	2	91	1	4	4	0	0	0			3	0	0	3		4	0
1	1	1	1	63	1	3	1	0	0	0	0	14	1	1	0	2		1	0
1	1	2	2	96	1	4	4	0	0	0			3	0	0	3		4	0
1	1	1	2	5	1	3	4	0	0	0	0	13	2	1	0	2	17	2	1	3
1	1	1	1	78	1	1	1	0	0	0	1	5	2	0	0	1		1	0
1	1	4	2	96	5	4	4	0	0	0			3	0	0	3		4	0
1	1	1	2	76	1	1	4	0	0	0	1	8	2	1	0	2	10	2	1	1
1	1	1	2	79	5	4	1	1	0	0	0	13	2	1	0	1		1	0
1	1	1	1	67	1	1	4	0	0	0	0	10	1	1	0	1		1	0
1	1	1	1	86	1	4	1	1	0	0	1	5	2	0	0	2	20	2	1	2
1	1	1	1	63	1	1	4	0	0	0	0	16	2	1	0	1		1	0
1	1	1	1	76	1	1	1	0	0	0	1	8	1	0	0	2	11	2	1	1
1	1	2	1	77	3	4	4	0	0	0			3	0	0	3		4	0
1	1	1	2	66	1	1	1	0	0	0	0	10	2	0	0	2	9	2	1	2
1	1	2	1	87	1	4	4	0	0	0			3	0	0	3		4	0
1	1	2	2	56	5	4	4	0	0	0			3	0	0	3		4	0
1	1	1	1	78	1	1	1	1	0	0	1	8	2	0	0	2	14	2	1	2
1	1	1	1	82	1	1	4	0	0	0	0	9	1	0	1	1	5	3	0
1	1	2	1	93	1	4	4	0	0	0			3	0	0	3		4	0
1	1	2	2	88	1	4	4	0	0	0			3	0	0	3		4	0
1	1	2	1	81	1	4	4	0	0	0			3	0	0	3		4	0
1	1	1	1	73	1	1	4	0	0	0	1	7	2	0	0	1		1	0
1	1	1	1	55	1	1	4	0	0	0	1	8	1	1	0	2	9	2	1	1
1	1	1	1	59	2	3	1	1	0	0	0	12	2	1	0	1		1	0
1	1	2	1	43	3	4	4	0	0	0			2	0	0	3		1	0
1	1	2	1	51	1	4	4	0	0	0			3	0	0	3		4	0
1	1	2	1	59	3	4	4	0	0	0			3	0	0	3		4	0
1	1	1	1	91	1	4	4	1	0	0	1	7	2	1	0	1		1	0
1	1	1	2	66	1	4	1	0	0	0	1	2	2	0	0	2	8	2	1	2
1	1	2	1	52	3	4	1	0	0	0			3	0	0	1		1	0
1	1	1	1	72	1	3	1	1	0	0	0	12	1	0	0	2	21	2	1	1
1	1	1	1	74	5	1	4	1	1	0	1	5	2	0	0	1		1	0
1	1	1	2	54	1	4	1	1	1	0	0	9	1	1	0	2	19	2	0
1	1	2	1	86	1	4	4	0	0	0			3	0	0	3		4	0
1	1	2	2	81	1	4	4	0	0	0			3	0	0	3		4	0
1	1	1	1	91	1	1	4	1	1	0	1	7	2	0	0	1		1	0
1	1	2	1	80	1	4	4	0	0	0			3	0	0	3		4	0
1	1	1	1	63	1	1	1	0	1	0	1	2	1	1	0	2	31	2	1	1
1	1	1	1	81	1	3	1	1	1	0	1	6	1	1	1	1		3	1	2
1	1	1	2	68	1	1	4	1	1	0	1	8	2	0	0	1		1	0
1	1	1	1	69	3	1	4	0	0	0	1	6	2	0	0	1		1	0
1	1	1	2	87	1	1	4	1	0	0	1	6	2	1	0	2	12	2	1
1	1	4	1	88	1	4	4	0	0	0			3	0	0	3		4	0
1	1	2	1	21	4	4	4	0	0	0			3	0	0	3		4	0
1	1	1	2	85	1	4	4	1	0	0	1	7	2	0	0	1		1	0
1	1	1	2	75	1	1	1	1	1	0	0	11	1	1	0	2	11	2	1	2
1	1	1	1	56	1	1	3	0	0	0	0	10	1	0	0	2	19	2	0
1	1	1	1	85	5	1	4	0	0	0	1	5	2	0	0	2	11	2	1	2
1	1	1	1	81	1	1	1	0	0	0	1	6	2	1	0	2	18	2	1	2
1	1	3	2	92	5	4	4	0	0	0			3	0	0	3		1	0
1	1	2	1	80	1	4	4	0	0	0			3	0	0	3		4	0
1	1	2	1	79	1	4	4	0	0	0			3	0	0	3		4	0
1	1	1	1	46	1	1	1	0	0	0	0	9	1	1	1	1	8	3	1	2
1	1	1	1	55	1	1	1	0	0	0	1	6	1	1	0	2	9	2	1	1
1	1	1	1	46	1	1	3	0	0	0	0	11	2	1	1	1	13	3	1	2
1	1	1	2	61	1	1	4	1	0	0	1	6	2	0	0	1		1	0
1	1	1	1	79	1	1	1	1	1	0	1	7	1	0	0	2	11	2	1	1
1	1	2	1	32	1	4	4	0	0	0			3	0	0	3		4	0
1	1	1	1	56	1	1	3	0	0	0	1	7	2	1	1	2	3	3	1	2
1	1	1	2	90	1	1	4	0	0	0	1	7	2	0	0	1		1	0
1	1	3	1	88	1	4	4	0	0	0			3	0	0	3		4	0
1	1	1	1	64	1	1	4	1	1	0	0	10	2	0	0	1		1	0
1	1	2	1	72	5	4	4	0	0	0			3	0	0	3		4	0
1	1	1	2	61	1	1	1	0	0	0	1	5	2	1	0	1		1	0
1	1	5	1	81	1	4	4	0	0	0			3	0	0	3		4	0
1	1	5	1	10	1	4	4	0	0	0			3	0	0	3		4	0
1	1	1	2	58	1	4	4	1	0	0	1	8	2	1	0	1		1	0
1	1	1	2	79	1	1	4	1	1	0	0	9	2	0	0	1		1	0
1	1	1	1	22	4	1	1	1	0	0	0	12	1	1	0	2		2	1	1
1	1	1	1	69	3	1	1	0	0	0	1	7	2	1	0	2	18	2	1	2
1	1	1	1	74	3	4	4	0	0	0	0	19	2	1	0	1		1	0
1	1	1	1	61	1	1	1	0	0	0	1	6	2	0	0	1		1	0
1	1	1	1	68	1	1	1	0	0	0	0	15	1	0	0	1		1	0
1	1	1	1	70	1	1	4	0	0	0			2	1	0	1		1	0
1	1	2	2	93	1	4	4	0	0	0			3	0	0	3		4	0
1	1	1	1	26	1	4	1	1	0	0	0	20	1	1	1	1	11	3	1	2
1	1	1	2	76	3	4	4	0	0	0	0	10	2	1	0	1		1	0
1	1	2	2	92	1	4	4	0	0	0			3	0	0	3		4	0
1	1	2	1	85	1	4	4	0	0	0			3	0	0	3		4	0
1	1	1	1	56	1	1	4	0	0	0	0	17	2	1	1	2	22	3	1	2
1	1	2	1	79	1	4	4	0	0	0			3	0	0	3		4	0
1	1	1	2	73	5	4	4	0	0	1	1	7	2	0	0	1		1	0
1	1	1	1	67	1	4	4	0	0	0	1	3	1	1	0	2	6	2	1	2
1	1	1	2	77	1	1	4	0	0	0	0	13	2	1	0	1		1	0
1	1	2	2	89	1	4	4	0	0	0			3	0	0	3		4	0
1	1	1	1	51	1	1	1	1	0	0	0	15	1	1	0	1	15	3	1	2
1	1	1	1	78	3	1	4	0	0	0	0	9	2	0	0	2	30	2	1	1
1	1	1	2	69	1	1	1	1	1	0	0	9	2	1	1	2	9	3	1	2
1	1	2	1	83	1	4	4	0	0	0			3	0	0	3		4	0
1	1	2	1	63	1	4	4	0	0	0			3	0	0	3		4	0
1	1	2	1	10	1	4	4	0	0	0			3	0	0	3		4	0
1	1	2	1	46	1	4	4	0	0	0			3	0	0	3		4	0
1	1	1	1	72	3	1	1	1	1	0	0	10	1	1	0	2	9	2	1	2
1	1	1	1	74	1	1	4	1	0	0	1	7	2	0	0	1		1	0
1	1	2	2	91	1	4	4	0	0	0			3	0	0	3		4	0
1	1	5	1	27	2	4	4	0	0	0			3	0	0	3		4	0
1	1	1	2	71	3	1	4	1	1	0	1	8	2	0	0	1		1	0
1	1	1	2	33	1	1	4	0	0	0	1	7	2	0	0	1		1	0
1	1	2	2	78	1	4	4	0	0	0			3	0	0	3		4	0
1	1	1	1	59	1	4	1	0	1	1	1	7	2	1	0	2	13	2	0
1	1	2	1	88	1	4	4	0	0	0			3	0	0	3		4	0
1	1	2	2	59	5	4	4	0	0	0			3	0	0	3		4	0
1	1	1	2	70	1	1	1	1	1	0	1	4	2	1	1	1		1	0
1	1	1	1	67	1	4	1	1	0	0			2	1	0	1		1	0
1	1	1	1	68	1	1	4	1	0	0	1	8	2	1	1	2		2	1	2
1	1	1	1	0	3	3	1	1	0	0	1	3	2	0	0	2		2	1	2
1	1	1	2	59	1	3	1	1	1	0	0	12	1	1	0	2	15	2	1	2
1	1	1	1	90	1	1	3	0	0	0	1	6	2	0	0	1		1	0
1	1	5	1	91	1	4	4	0	0	0			3	0	0	3		4	0
1	1	4	1	84	5	4	4	0	0	0			3	0	0	3		4	0
1	1	2	2	59	3	4	4	0	0	0			3	0	0	3		4	0
1	1	2	2	86	1	4	4	0	0	0			3	0	0	3		4	0
1	1	2	1	66	3	4	4	0	0	0			3	0	0	3		4	0
1	1	2	2	82	1	4	4	0	0	0			3	0	0	3		4	0
1	1	1	2	85	1	3	1	1	0	0	1	5	2	1	0	2	15	2	1	2
1	1	1	1	79	1	1	4	0	0	0	0	10	2	1	0	2	10	2	1	2
1	1	2	1	32	1	4	4	0	0	0			3	0	0	3		4	0
1	1	1	2	90	1	4	4	1	0	0	0	9	2	0	0	1		1	0
1	1	2	2	65	1	4	4	0	0	0			3	0	0	3		4	0
1	1	1	2	79	1	4	3	0	0	0	1	5	2	0	1	1		1	0
1	1	1	1	61	1	3	4	0	0	0	0	14	1	1	0	2	19	2	1	2
1	1	1	1	58	1	2	1	1	1	0	1	1	1	1	0	2	13	2	1	1
1	1	5	2		5	4	4	0	0	0			3	0	0	3		4	0
1	1	2	1	88	1	4	4	0	0	0			3	0	0	3		4	0
1	1	1	2	90	1	1	1	0	0	0	0	9	2	1	0	1		1	0
1	1	1	1	91	5	1	4	1	1	0	0	9	1	1	0	1		1	0
1	1	2	2	55	1	4	4	0	0	0			3	0	0	3		4	0
1	1	1	1	72	1	1	3	0	0	0	0	13	2	1	1	1	24	3	1	2
1	1	1	1	58	3	1	4	1	1	0	1	7	2	0	0	1		1	0
1	1	1	1	78	3	1	1	1	1	0			2	1	0	1		1	0
1	1	1	1	60	1	3	1	1	1	0			1	1	0	1		3	1	2
1	1	5	2	70	1	4	4	0	0	0			3	0	0	3		4	0
1	1	1	1	59	1	3	1	0	0	0	0	10	1	1	1	2		3	1	2
1	1	2	1	42	1	4	4	0	0	0			3	0	0	3		4	0
1	1	1	2	96	3	1	4	0	0	0	0	11	2	0	0	1		1	0
1	1	1	2	68	1	1	1	0	0	0	1	6	2	1	0	2	6	2	1	2
1	1	4	1	78	5	4	4	0	0	0			3	0	0	3		4	0
1	1	5	2	69	3	4	4	0	0	0			3	0	0	3		4	0
1	1	1	2	86	1	4	1	1	0	0	1	7	2	0	0	2		1	0
1	1	1	2	93	1	1	3	0	0	0	0	11	1	0	0	2	16	2	1	2
1	1	1	2	39	1	1	4	1	0	0	0	12	2	1	0	1		1	0
1	1	1	1	68	1	4	4	0	0	0	1	8	2	0	0	1		1	0
1	1	2	1	0	1	4	4	0	0	0			3	0	0	3		4	0
1	1	1	2	98	1	1	1	0	0	0	1	5	2	0	0	1		1	0
1	1	1	2	63	5	1	1	1	0	0	0	13	2	1	0	2	14	2	1	2
1	1	1	2	64	3	1	4	1	1	0	0	13	2	1	0	2	10	2	1	1
1	1	1	2	83	1	3	1	0	0	0	0	11	1	1	0	1		1	0
1	1	2	2	71	1	4	4	0	0	0			3	0	0	3		4	0
1	1	1	1	50	3	1	1	0	0	0	0	10	2	1	0	2	14	2	1	1
1	1	3	1	92	1	4	4	0	0	0			3	0	0	3		4	0
1	1	1	2	72	1	4	4	0	0	1	0	10	2	0	0	1		1	0
1	1	2	1	87	1	4	4	0	0	0			3	0	0	3		4	0
1	1	1	1	85	3	4	2	0	0	0	0	9	2	0	0	1		1	0
1	1	2	1	68	1	4	4	0	0	0			3	0	0	3		4	0
1	1	2	1	80	5	4	4	0	0	0			3	0	0	3		4	0
1	1	1	2	80	1	1	1	0	0	0	0	13	2	1	0	2	16	2	1	2
1	1	1	2	92	1	3	2	0	0	1	1	7	2	0	0	1		1	0
1	1	3	1	75	3	4	4	0	0	0			3	0	0	3		4	0
1	1	2	2	80	1	4	4	0	0	0			3	0	0	3		4	0
1	1	1	1	52	1	2	4	1	0	0	1	7	2	1	0	1		1	0
1	1	1	1	73	2	1	1	1	1	0	0	9	2	0	0	2	7	2	1	2
1	1	2	1	96	1	1	4	0	0	0			3	0	0	3		4	0
1	1	3	2	82	1	4	4	0	0	0			3	0	0	3		4	0
1	1	1	1	89	1	1	1	1	0	0	0	9	1	1	0	1		1	0
1	1	2	2	78	3	4	4	0	0	0			3	0	0	3		4	0
1	1	2	2	83	1	4	4	0	0	0			3	0	0	3		4	0
1	1	1	1	91	3	1	4	1	1	0	1	6	2	1	0	2	15	2	1	2
1	1	2	1	54	1	4	4	0	0	0			3	0	0	3		4	0
1	1	2	1	0	5	4	4	0	0	0			3	0	0	3		4	0
1	1	1	2	58	1	1	1	0	0	0	1	6	1	0	0	2	13	2	1	2
1	1	1	1	87	1	1	4	1	1	0			2	0	0	1		1	0
1	1	1	2	61	1	4	3	0	0	0	1	5	2	0	0	2	0	2	0
1	1	2	1	79	3	4	4	0	0	0			3	0	0	3		4	0
1	1	2	1	53	1	4	4	0	0	0			3	0	0	3		4	0
1	1	1	2	92	1	1	4	1	1	0	1	6	2	0	0	1		1	0
1	1	1	1	89	3	4	4	0	0	0	1	4	2	1	0	1		1	0
1	1	1	2	84	1	4	4	1	0	0	0	11	2	0	0	1		1	0
1	1	1	2	92	1	4	1	0	0	0	1	7	2	0	0	2	10	2	1	2
1	1	1	2	80	1	1	1	1	0	0	0	9	1	0	0	2		1	0
1	1	2	1	83	5	4	4	0	0	0			3	0	0	3		4	0
1	1	2	1	79	3	4	4	0	0	0			3	0	0	3		4	0
1	1	2	2	69	1	4	4	0	0	0			3	0	0	3		4	0
1	1	2	1	60	1	4	4	0	0	0			3	0	0	3		4	0
1	1	2	2	96	1	4	4	0	0	0			3	0	0	3		4	0
1	1	2	1	78	1	4	1	0	0	0			3	0	0	1		1	0
1	1	2	2	78	1	4	4	0	0	0			3	0	0	3		4	0
1	1	2	1	89	1	4	4	0	0	0			3	0	0	3		4	0
1	1	2	1	80	1	4	4	0	0	0			3	0	0	3		4	0
1	1	1	1	86	1	1	4	0	0	0	0	11	1	0	0	1		1	0
1	1	2	1	51	1	4	4	0	0	0			3	0	0	3		4	0
1	1	1	1	84	1	3	1	0	0	0	0	10	2	0	0	2		1	0
1	1	1	1	66	1	1	3	0	0	0	1	8	2	1	0	2	4	2	1	2
1	1	1	1	70	1	1	4	1	1	0	0	10	2	1	1	1		1	0
1	1	1	1	68	1	3	1	1	0	0			1	1	1	1	5	3	1	2
1	1	1	1	92	1	1	4	0	0	0	1	2	2	1	0	1		1	0
1	1	2	1	70	1	4	4	0	0	0			3	0	0	3		4	0
1	1	2	1	82	1	1	4	0	0	0			3	0	0	3		4	0
1	1	1	1	59	1	3	1	1	1	0			1	0	0	2	20	2	1	1
1	1	1	1	83	1	1	4	0	0	0	0	14	2	0	0	1		1	0
1	1	1	1	73	3	1	4	0	0	0	0	14	2	1	0	1		1	0
1	1	1	1	63	1	4	1	1	1	0	0	9	2	0	0	2	8	2	1	1
1	1	5	1	89	1	4	4	0	0	0			3	0	0	3		4	0
1	1	2	2	91	1	4	4	0	0	0			3	0	0	3		4	0
1	1	1	1	60	1	1	1	0	0	0	1	7	2	0	1	2	11	3	1
1	1	2	1	73	1	4	4	0	0	0			3	0	0	3		4	0
1	1	1	1	68	1	1	3	0	0	0	1	7	2	1	1	1	13	3	1	2
1	1	2	1	50	5	4	4	0	0	0			3	0	0	3		4	0
1	1	2	2	82	1	4	4	0	0	0			3	0	0	3		4	0
1	1	1	1	74	3	4	4	1	1	0	1	8	2	1	1	2	8	2	1	2
1	1	1	1	87	1	1	3	0	0	0	1	8	2	1	0	1		1	0
1	1	1	1	66	1	3	1	1	0	0	1	6	1	1	0	2	10	2	0
1	1	1	1	79	1	3	4	1	0	0	1	2	1	1	0	1		1	0
1	1	1	2		3	4	1	1	0	0	1	6	2	1	0	2	10	2	1	2
1	1	1	2	95	1	4	4	0	0	0			2	0	0	1		1	0
1	1	1	1	59	1	1	1	1	1	0	0	10	1	1	1	2	41	2	0
1	1	2	1	55	5	4	4	0	0	0			3	0	0	3		4	0
1	1	2	2	86	1	4	4	0	0	0			3	0	0	3		4	0
1	1	2	2	60	1	4	4	0	0	0			3	0	0	3		4	0
1	1	1	2	88	1	1	4	0	0	0	1	8	2	1	0	1		1	0
1	1	1	1	63	1	1	4	0	0	0	1	8	2	0	0	1		1	0
1	1	1	1	41	1	1	4	0	0	0	0	9	1	1	1	1	13	3	1	2
1	1	1	2	33	1	1	1	0	0	0	1	7	1	1	0	2	7	2	1	2
1	1	2	1	88	5	4	4	0	0	0			3	0	0	3		4	0
1	1	2	1	74	1	4	4	0	0	0			3	0	0	3		4	0
1	1	1	1	82	1	1	3	0	1	0			2	0	0	1		1	0
1	1	2	1	70	1	3	4	0	0	0			3	0	0	3		4	0
1	1	1	2	85	1	1	1	0	0	0			2	1	0	1		1	0
1	1	1	2	87	1	1	4	0	0	0	1	7	2	1	0	2	4	2	1	2
1	1	4	2	70	5	4	4	0	0	0			3	0	0	3		4	0
1	1	1	2	56	1	1	3	0	0	0	0	12	2	1	1	2		2	1	2
1	1	5	2	88	1	4	4	0	0	0			3	0	0	3		4	0
1	1	1	1	59	1	1	1	0	1	0			1	1	0	2	23	2	1	2
1	1	1	2	36	1	1	1	1	1	0	1	6	1	1	0	2	27	2	1	1
1	1	2	1	72	1	4	4	0	0	0			3	0	0	3		4	0
1	1	4	1	90	1	4	4	0	0	0			3	0	0	3		4	0
1	1	1	1	57	3	1	4	1	1	0	0	12	2	1	1	1	10	3	1	2
1	1	1	2	87	1	1	4	1	1	0	1	6	2	1	0	1		1	0
1	1	1	1	85	1	1	3	0	0	0	1	8	1	1	1	1	3	3	1	2
1	1	2	1	59	3	4	4	0	0	0			3	0	0	3		4	0
1	1	1	1	58	1	1	4	1	1	0	0	10	2	1	0	2	10	2	1	2
1	1	1	1	57	1	4	1	1	1	0	1	6	1	0	0	2	10	2	1	1
1	1	1	2	69	1	1	1	0	0	0	0	11	2	1	0	2	7	2	1	2
1	1	2	2	73	1	4	4	0	0	0			3	0	0	3		4	0
1	1	2	2	76	1	4	4	0	0	0			3	0	0	3		4	0
1	1	1	1	71	3	1	4	0	0	0	0	9	2	0	0	1		1	0
1	1	2	1	67	1	4	4	0	0	0			3	0	0	3		4	0
1	1	2	2	48	1	4	4	0	0	0			3	0	0	3		4	0
1	1	2	2	76	1	4	4	0	0	0			3	0	0	3		4	0
1	1	2	2	82	1	4	4	0	0	0			3	0	0	3		4	0
1	1	1	1	70	3	1	4	0	0	0	1	8	2	0	0	1		1	0
1	1	1	1	50	1	1	1	1	1	0	1	7	2	1	1	2	7	3	1	2
1	1	1	1	59	3	1	3	0	0	0	0	13	2	1	0	2		2	1	2
1	1	2	1	0	1	4	4	0	0	0			3	0	0	3		4	0
1	1	1	2	78	1	1	1	1	1	0	1	4	2	1	0	2		1	0
1	1	2	1	65	1	4	4	0	0	0			3	0	0	3		4	0
1	1	2	2	88	1	1	4	0	0	0			3	0	0	3		4	0
1	1	1	2	89	1	4	4	0	0	0	0	13	2	0	0	1		1	0
1	1	1	2	85	1	1	3	0	0	0	0	15	1	1	0	1		1	0
1	1	5	2	37	2	4	4	0	0	0			3	0	0	3		4	0
1	1	1	1	57	3	2	1	1	0	0	0	10	1	1	1	1		1	0
1	1	1	2	87	1	1	4	0	0	0	1	7	2	0	0	1		1	0
1	1	1	1	73	1	1	4	1	1	0	1	6	2	1	0	1		1	0
1	1	1	2	82	1	1	4	0	0	0	1	6	2	0	0	1		1	0
1	1	1	1	66	3	4	3	0	0	0	1	7	2	1	0	2	9	2	0
1	1	2	2	76	1	4	4	0	0	0			3	0	0	3		4	0
1	1	2	2	72	1	4	4	0	0	0			3	0	0	3		4	0
1	1	1	1	75	1	1	1	0	0	0	1	6	2	0	0	1		1	0
1	1	1	1	82	1	4	4	1	0	0	0	10	2	1	0	1		1	0
1	1	1	1	64	3	1	1	0	0	0	1	5	2	0	0	1		1	0
1	1	2	2	94	1	4	4	0	0	0			3	0	0	3		4	0
1	1	1	1	56	1	2	4	0	0	0	1	3	2	1	1	1	15	3	1	2
1	1	2	2	84	1	4	4	0	0	0			3	0	0	3		4	0
1	1	2	1	78	1	4	4	0	0	0			3	0	0	3		4	0
1	1	1	1	89	1	1	4	0	0	0	1	5	2	1	0	1		1	0
1	1	1	2	67	3	4	4	0	0	1	0	15	2	1	0	1		1	0
1	1	2	1	0	2	4	4	0	0	0			3	0	0	3		4	0
1	1	1	1	84	3	1	3	0	0	0	0	12	2	0	0	2	9	2	1	1
1	1	1	1	67	3	4	4	1	0	0	1	5	2	1	0	2	4	2	0
1	1	2	2	68	1	4	4	0	0	0			3	0	0	3		4	0
1	1	1	1	80	1	1	1	0	0	0	1	8	1	1	0	2	18	3	1	1
1	1	2	2	87	1	4	4	0	0	0			3	0	0	3		4	0
1	1	1	1	58	5	1	1	0	0	0	0	11	2	0	0	2	13	2	1
1	1	2	1	68	1	4	4	0	0	0			3	0	0	3		4	0
1	1	1	2	82	1	4	3	0	0	0	1	6	2	1	0	1		1	0
1	1	1	1	83	1	3	1	0	1	0	0	9	2	1	0	2	25	2	1	2
1	1	1	1	90	1	4	1	0	1	0	1	6	2	0	0	1		1	0
1	1	3	1	84	1	4	4	0	0	0			3	0	0	3		4	0
1	1	1	1	69	1	1	4	1	0	0	0	44	2	0	0	1		1	0
1	1	1	2	88	1	4	1	0	0	0	1	8	2	1	0	1		1	0
1	1	1	1	74	5	3	3	0	0	0	1	4	2	1	0	2	10	2	1	2
1	1	1	1	94	1	4	4	1	0	0	1	7	2	0	0	1		1	0
1	1	1	2	69	1	1	4	0	0	0			1	1	0	1		1	0
1	1	1	2	87	5	1	1	0	0	0	0	10	2	0	0	2	15	2	1	2
1	1	1	1	82	1	1	3	0	0	0	0	36	2	0	0	1		1	0
1	1	1	1	58	1	4	1	1	1	0	0	11	1	1	0	2	6	2	1	1
1	1	2	1	55	1	4	4	0	0	0			3	0	0	3		4	0
1	1	2	2	83	3	4	1	0	0	0			2	0	0	3		1	0
1	1	1	1	84	1	4	1	1	0	0			2	0	0	1		1	0
1	1	1	1	52	1	1	4	0	0	0	0	22	2	1	0	1		1	0
1	1	2	1	79	1	4	4	0	0	0			3	0	0	3		4	0
1	1	2	1	73	1	4	4	0	0	0			3	0	0	3		4	0
1	1	2	1	77	3	4	4	0	0	0			3	0	0	3		4	0
1	1	2	1	69	1	4	4	0	0	0			3	0	0	3		4	0
1	1	2	2	69	1	4	4	0	0	0			3	0	0	3		4	0
1	1	2	1	0	1	4	4	0	0	0			3	0	0	3		4	0
1	1	1	1	87	1	1	4	0	0	0	1	7	1	1	0	1		1	0
1	1	2	1	87	1	4	4	0	0	0			3	0	0	3		4	0
1	1	2	2	86	1	4	4	0	0	0			3	0	0	3		4	0
1	1	2	1	88	1	4	4	0	0	0			3	0	0	3		4	0
1	1	2	1	0	1	4	4	0	0	0			3	0	0	3		4	0
1	1	3	1	87	1	4	4	0	0	0			3	0	0	3		4	0
1	1	1	2	85	1	1	1	1	1	0	1	6	1	1	0	2	9	2	1	2
1	1	1	2	83	1	1	4	0	0	0	0	9	2	1	0	1		1	0
1	1	1	2	54	3	3	4	1	0	0	1	5	2	1	0	2		2	1	2
1	1	1	1	89	1	1	4	0	0	0	1	4	2	1	0	1		1	0
1	1	1	2	77	1	1	3	0	0	0	0	10	2	1	0	1		1	0
1	1	1	2	64	1	3	1	0	0	0	1	5	2	1	0	2		2	1	2
1	1	1	2	83	1	1	1	0	0	0	1	3	2	1	0	1		1	0
1	1	1	1	83	1	1	4	0	0	0	0	11	2	1	0	1		1	0
1	1	1	1	77	1	1	3	0	0	0	1	8	1	0	0	2		2	1	1
1	1	2	1	85	1	4	4	0	0	0			3	0	0	3		4	0
1	1	2	2	44	4	4	4	0	0	0			3	0	0	3		4	0
1	1	1	1	84	1	3	1	0	0	0	1	8	1	0	0	1		1	0
1	1	1	2	42	1	1	4	1	1	0	1	6	2	1	0	1		1	0
1	1	2	1	59	1	4	4	0	0	0			3	0	0	3		4	0
1	1	2	2	59	1	4	4	0	0	0			3	0	0	3		4	0
1	1	1	1	10	5	1	1	0	0	0	0	12	2	1	0	1		1	0
1	1	2	2	45	1	4	4	0	0	0			3	0	0	3		4	0
1	1	1	1	49	1	3	1	1	0	0	1	5	1	1	1	1	5	3	1	2
1	1	1	1	93	1	1	3	0	0	0	0	20	2	1	0	2	25	2	1	2
1	1	2	2	64	1	4	4	0	0	0			3	0	0	3		4	0
1	1	2	1	0	1	4	4	0	0	0			3	0	0	3		4	0
1	1	1	1	69	1	1	1	1	1	0	0	16	2	1	0	1		1	0
1	1	1	1	80	1	4	2	0	0	0	0	10	2	0	0	1		1	0
1	1	1	2	72	3	4	4	0	0	1	0	11	2	1	0	1		1	0
1	1	2	1	82	1	4	3	0	0	0			3	0	0	1		1	0
1	1	1	2	70	3	4	4	0	0	0	0	11	2	0	0	1		1	0
1	1	2	1	56	5	4	4	0	0	0			3	0	0	1		1	0
1	1	1	2	64	1	1	4	1	0	0	0	10	1	0	0	2	11	2	1	2
1	1	2	1	78	1	4	4	0	0	0			3	0	0	3		4	0
1	1	1	1	63	3	4	3	0	0	0	1	6	1	0	0	2	17	2	1	2
1	1	2	1	0	1	4	4	0	0	0			3	0	0	3		4	0
1	1	1	1	70	1	3	1	0	0	0	0	30	2	0	1	2	16	3	1	2
1	1	1	1	60	1	3	1	1	0	0	1	6	1	1	1	2	6	2	1	1
1	1	1	2	79	3	1	4	1	1	0	1	7	2	1	0	2	14	2	1	2
1	1	2	2	67	1	4	4	0	0	0			3	0	0	3		4	0
1	1	1	2	88	1	4	4	1	0	0	1	5	2	0	0	2	12	2	1	2
1	1	2	1	76	1	4	4	0	0	0			3	0	0	3		4	0
1	1	2	1	88	1	4	4	0	0	0			3	0	0	3		4	0
1	1	1	1	54	1	1	4	0	0	0	1	7	2	1	0	2	4	3	1	2
1	1	1	2	69	1	3	1	0	0	0	1	7	1	1	0	1		1	0
1	1	2	1	67	1	4	4	0	0	0			3	0	0	3		4	0
1	1	1	1	68	5	1	1	1	0	0	0	10	2	0	0	1		1	0
1	1	1	1	69	1	1	4	0	0	0	1	8	2	1	0	1		1	0
1	1	1	1	51	1	1	1	1	0	0	1	5	1	1	1	1		3	1	2
1	1	1	1	65	1	1	3	0	0	0	1	6	1	0	0	2	10	2	1	1
1	1	1	2	74	1	1	3	0	0	0	1	6	2	0	0	1		1	0
1	1	1	2	75	1	4	1	1	0	0	1	8	2	1	0	1	7	3	1	2
1	1	1	1	85	1	1	1	1	0	0	1	6	2	1	0	2	9	2	1	2
1	1	1	2	64	3	1	4	1	0	0	0	10	2	1	0	2	5	2	1	2
1	1	1	1	77	1	1	1	0	0	0	1	8	2	0	0	1		1	0
1	1	1	1	58	1	1	4	0	0	0	0	9	1	1	0	2	18	2	1	2
1	1	1	1	77	1	1	3	0	0	0	1	6	1	0	0	2	9	3	1	2
1	1	1	1	70	1	1	1	1	0	0	0	9	1	1	0	2	15	2	1	1
1	1	1	1	84	1	1	4	0	0	0	1	7	2	0	0	2		1	0
1	1	3	2	70	5	4	4	0	0	0			3	0	0	3		4	0
1	1	1	1	75	1	1	4	0	0	0	0	9	2	1	0	1		1	0
1	1	2	2	70	1	4	4	0	0	0			3	0	0	3		4	0
1	1	2	1	58	1	4	4	0	0	0			3	0	0	3		4	0
1	1	2	1	0	1	4	4	0	0	0			3	0	0	3		4	0
1	1	1	1	58	1	4	4	1	1	0	0	14	2	0	0	1		1	0
1	1	1	2	83	1	1	1	0	0	0	1	7	2	1	0	1		1	0
1	1	2	1	67	1	4	4	0	0	0			3	0	0	3		4	0
1	1	4	1	69	5	4	4	0	0	0			3	0	0	3		4	0
1	1	2	1	77	3	4	4	0	0	0			3	0	0	3		4	0
1	1	1	1	71	2	2	1	1	0	0	0	12	2	1	0	2	10	2	1	2
1	1	1	2	84	1	4	1	1	0	0	0	14	2	0	0	2		3	0
1	1	1	2	95	1	1	4	1	1	0	1	6	2	1	0	1		1	0
1	1	1	1	79	1	1	1	0	0	0	1	7	2	0	0	1		1	0
1	1	1	1	73	1	1	1	0	1	1	0	21	2	0	0	1		1	0
1	1	1	2	69	1	1	3	0	0	0	0	11	2	1	0	2	6	2	1	1
1	1	1	1	58	1	1	4	1	0	0	0	13	2	0	0	1		1	0
1	1	1	1	86	1	1	1	0	0	0	0	9	2	1	0	1		1	0
1	1	1	1	59	3	1	1	0	0	0	1	8	2	1	0	2	7	2	1	2
1	1	1	1	78	3	1	1	1	1	0	1	5	2	1	0	2	8	2	1	1
1	1	1	1	73	1	1	4	0	0	0	1	4	2	0	0	1		1	0
1	1	5	1	83	1	4	4	0	0	0			3	0	0	3		4	0
1	1	1	1	82	1	3	1	0	0	0	1	3	2	1	0	2	10	2	1	2
1	1	1	2	85	1	4	1	1	0	0	0	14	2	1	0	2	15	2	1	2
1	1	4	2	61	3	4	4	0	0	0			3	0	0	3		4	0
1	1	2	1	85	1	4	4	0	0	0			3	0	0	3		4	0
1	1	2	1	54	1	4	4	0	0	0			3	0	0	3		4	0
1	1	2	1	90	5	4	4	0	0	0			3	0	0	3		4	0
1	1	1	1	82	1	1	4	0	0	0	0	10	2	1	0	1		1	0
1	1	1	1	74	1	3	1	0	0	0	1	7	2	0	0	1		1	0
1	1	1	1	22	3	1	3	0	0	0	1	5	2	1	0	2	15	2	1	2
1	1	1	1	65	1	1	1	0	0	0	1	7	2	0	0	1		1	0
1	1	2	2	80	1	4	4	0	0	0			3	0	0	3		4	0
1	1	2	2	83	1	4	4	0	0	0			3	0	0	3		4	0
1	1	2	2	89	1	4	4	0	0	0			2	0	0	1		1	0
1	1	2	1	82	1	4	4	0	0	0			3	0	0	1		1	0
1	1	2	1	0	1	4	4	0	0	0			3	0	0	3		4	0
1	1	2	2	70	1	4	4	0	0	0			3	0	0	3		4	0
1	1	2	1	74	1	4	4	0	0	0			3	0	0	3		4	0
1	1	1	2	70	1	4	3	0	0	0	1	6	2	1	1	1	31	3	1	2
1	1	1	1	72	1	3	1	1	0	0	1	6	2	0	0	2	9	2	1	1
1	1	2	2	92	1	4	4	0	0	0			3	0	0	3		4	0
1	1	1	1	11	1	1	1	0	1	0	0	10	1	1	0	2	22	2	1	1
1	1	1	2	72	1	1	4	0	0	0	1	7	2	1	0	1		1	0
1	1	2	2	89	2	4	4	0	0	0			3	0	0	3		4	0
1	1	1	2	73	1	4	1	1	0	0	1	8	1	0	0	2	6	2	1	1
1	1	2	1	35	1	4	4	0	0	0			3	0	0	3		4	0
1	1	2	1	71	3	4	4	0	0	0			3	0	0	3		4	0
1	1	1	2	64	1	1	4	0	0	0	1	5	2	0	0	1		1	0
1	1	2	1	90	5	4	4	0	0	0			2	0	0	3		1	0
1	1	4	2	83	3	4	3	0	0	0			2	0	0	1		1	0
1	1	2	2	60	5	4	4	0	0	0			3	0	0	3		4	0
1	1	1	1	83	1	1	4	1	1	0	0	10	2	1	0	1		1	0
1	1	2	2	76	1	4	4	0	0	0			3	0	0	3		4	0
1	1	2	2	87	1	4	4	0	0	0			3	0	0	3		4	0
1	1	1	1	76	1	1	1	0	0	0	1	4	1	1	0	2	20	2	1	1
1	1	1	2	43	3	1	1	0	0	0	1	5	2	1	1	2	3	3	1	2
1	1	1	1	89	1	1	1	0	0	0	1	4	2	1	0	1		1	0
1	1	2	2	93	1	4	4	0	0	0			3	0	0	3		4	0
1	1	2	1	70	1	4	4	0	0	0			3	0	0	3		4	0
1	1	2	1	80	1	4	4	0	0	0			3	0	0	3		4	0
1	1	2	1	51	2	4	4	0	0	0			3	0	0	3		4	0
1	1	2	2	66	1	4	4	0	0	0			3	0	0	3		4	0
1	1	1	1	64	1	3	1	0	0	0	1	5	2	1	0	2	6	3	1	2
1	1	1	2	71	1	1	1	1	1	0	1	4	1	1	0	2	6	2	1	2
1	1	1	2	69	1	1	1	0	0	0	0	10	2	1	0	2	22	2	1	2
1	1	2	2	0	1	4	4	0	0	0			3	0	0	3		4	0
1	1	1	2	88	5	1	4	0	0	0	1	7	2	0	0	1		1	0
1	1	1	2	86	3	4	3	0	0	0			2	1	0	2	18	2	1	2
1	1	1	1	70	1	1	1	1	1	0	1	4	1	1	0	2		2	1	1
1	1	1	2	59	3	1	4	0	0	0	0	15	2	1	0	2	13	2	1	2
1	1	3	2	92	1	4	4	0	0	0			3	0	0	3		4	0
1	1	1	2	85	1	1	4	0	0	0	1	4	2	0	0	2	12	2	1	2
1	1	1	2	59	5	1	3	0	0	0	1	8	2	1	0	1		1	0
1	1	1	2	78	1	1	4	0	0	0	1	6	2	0	0	1		1	0
1	1	1	1	86	1	1	3	0	0	0	0	9	2	1	0	2	6	2	1	2
1	1	1	2	83	1	3	4	1	1	0	1	4	2	1	0	1		1	0
1	1	2	2	77	1	4	4	0	0	0			3	0	0	3		4	0
1	1	2	1	0	1	4	4	0	0	0			3	0	0	3		4	0
1	1	1	2	59	1	1	4	1	1	0	1	5	2	0	0	1		1	0
1	1	2	1	61	1	4	4	0	0	0			3	0	0	3		4	0
1	1	1	2	48	1	1	4	1	1	0	0	10	2	1	0	1		1	0
1	1	1	1	61	1	3	1	0	0	0	1	6	1	0	1	1	8	3	0
1	1	1	2	73	5	1	4	0	0	0			2	0	0	1		1	0
1	1	2	1	0	1	4	4	0	0	0			3	0	0	3		4	0
1	1	2	1	72	3	4	4	0	0	0			3	0	0	3		4	0
1	1	2	1	71	1	4	4	0	0	0			3	0	0	3		4	0
1	1	2	1	57	1	4	4	0	0	0			3	0	0	3		4	0
1	1	2	1	74	5	4	4	0	0	0			2	0	0	3		1	0
1	1	1	1	80	1	1	1	1	1	0	1	5	2	0	0	2	10	2	1	2
1	1	2	1	0	1	4	4	0	0	0			3	0	0	3		4	0
1	1	5	1	71	1	4	4	0	0	0			3	0	0	3		4	0
1	1	1	2	77	1	1	1	0	0	0	0	14	2	1	0	2		1	0
1	1	2	1	88	1	4	4	0	0	0			3	0	0	3		4	0
1	1	2	1	82	1	4	4	0	0	0			3	0	0	3		4	0
1	1	1	1	39	1	3	4	0	0	0	0	10	2	1	1	1	5	3	0
1	1	2	1	73	1	4	4	0	0	0			3	0	0	3		4	0
1	1	2	2	89	1	4	4	0	0	0			3	0	0	3		4	0
1	1	2	1	77	1	4	4	0	0	0			3	0	0	3		4	0
1	1	1	1	86	1	4	1	1	0	0	1	8	2	0	0	2	17	2	1	1
1	1	2	1	85	1	4	4	0	0	0			3	0	0	3		4	0
1	1	1	2	80	1	1	3	0	0	0	0	9	2	1	0	2	10	2	1	2
1	1	1	1	86	1	4	1	0	0	0			2	1	0	1		1	0
1	1	4	2	85	1	4	4	0	0	0			3	0	0	3		4	0
1	1	1	1	76	1	1	1	0	0	0	0	12	2	1	0	2	30	1	0
1	1	1	1	69	1	1	4	1	1	0	1	6	2	0	0	1		1	0
1	1	5	2	0	1	4	4	0	0	0			3	0	0	3		4	0
1	1	1	1	50	5	1	4	0	0	0	0	12	2	1	0	2	19	2	1	2
1	1	5	1	72	1	4	4	0	0	0			3	0	0	3		4	0
1	1	4	1	81	5	4	4	0	0	0			3	0	0	3		4	0
1	1	1	1	27	1	1	1	0	0	0	0	16	2	0	0	1		1	0
1	1	1	1	43	4	1	1	1	0	0	1	5	2	1	0	1		1	0
1	1	1	2	66	1	1	3	0	0	0	1	8	2	1	0	2	18	2	0
1	1	2	1	78	1	1	4	0	0	0			2	0	0	3		1	0
1	1	2	1	66	1	1	4	0	0	0			2	0	0	3		1	0
1	1	2	2	68	3	4	4	0	0	0			3	0	0	3		4	0
1	1	1	1	65	1	1	1	0	0	0	1	8	2	1	1	1	45	3	1	2
1	1	1	2	86	1	4	4	0	0	1	1	7	2	0	0	1		1	0
1	1	2	1	58	1	4	4	0	0	0			3	0	0	3		4	0
1	1	2	1	54	1	4	4	0	0	0			3	0	0	3		4	0
1	1	2	2	92	5	4	4	0	0	0			3	0	0	3		4	0
1	1	2	2	49	1	4	4	0	0	0			3	0	0	3		4	0
1	1	2	1	40	1	4	4	0	0	0			3	0	0	3		4	0
1	1	1	1	73	3	1	1	0	0	0	0	9	2	1	0	2	3	2	1	2
1	1	1	2	78	1	1	4	1	1	0	1	5	2	0	0	2	6	2	1	2
1	1	1	2	72	1	4	4	0	0	0	0	10	2	0	0	1		1	0
1	1	2	1	66	1	4	4	0	0	0			3	0	0	3		4	0
1	1	2	2	92	1	4	4	0	0	0			3	0	0	3		4	0
1	1	1	2	55	1	1	4	1	0	0	1	8	1	0	0	2	3	2	1	1
1	1	1	2	74	5	1	4	0	0	0	1	5	2	0	0	1		1	0
1	1	2	1	87	1	1	4	0	0	0			3	0	0	3		4	0
1	1	1	2	44	4	4	1	1	1	0	0	11	2	1	0	2	14	2	1	1
1	1	1	1	91	1	3	1	0	0	0	0	13	2	1	0	1		1	0
1	1	1	2	74	1	1	1	1	1	0	1	8	2	1	0	1		1	0
1	1	1	1	78	3	4	3	0	0	0	1	5	2	1	0	1		1	0
1	1	4	1	76	5	4	4	0	0	0			3	0	0	3		4	0
1	1	4	1	77	5	4	4	0	0	0			3	0	0	3		4	0
1	1	1	1	86	1	4	3	0	0	0	1	7	2	1	0	1	15	3	1	2
1	1	1	1	43	3	1	4	1	1	0	0	9	2	1	0	2	29	2	1	2
1	1	1	2	74	1	4	4	0	0	0	1	3	2	0	1	1	14	3	1
1	1	1	2	79	1	1	1	0	0	0	1	6	2	0	0	1		1	0
1	1	4	1	52	1	4	4	0	0	0			3	0	0	3		4	0
1	1	1	1	44	3	3	4	1	0	0			2	0	0	1		1	0
1	1	1	2	72	3	1	4	0	0	0	0	10	2	1	0	2	11	2	1	2
1	1	2	1	69	1	4	4	0	0	0			3	0	0	3		4	0
1	1	2	2	96	1	4	4	0	0	0			3	0	0	3		4	0
1	1	3	1	82	1	4	4	0	0	0			3	0	0	3		4	0
1	1	1	1	49	1	1	1	1	0	0	0	11	1	1	0	2	20	2	1	1
1	1	5	2	71	1	4	4	0	0	0			3	0	0	3		4	0
1	1	1	1	61	1	4	4	0	0	1	0	9	2	1	0	1		1	0
1	1	2	2	81	1	4	4	0	0	0			3	0	0	3		4	0
1	1	1	2	77	5	4	3	0	0	0	0	9	2	1	1	1	10	3	1	2
1	1	2	2	87	1	4	4	0	0	0			3	0	0	3		4	0
1	1	1	2	55	1	1	4	0	1	0	0	12	2	0	0	1		1	0
1	1	1	1	89	1	4	4	0	0	1	1	7	2	1	0	1		1	0
1	1	2	1	52	3	4	4	0	0	0			3	0	0	3		4	0
1	1	1	1	82	1	1	4	0	0	0	1	6	2	1	0	1		1	0
1	1	2	2	79	1	4	4	0	0	0			3	0	0	3		4	0
1	1	5	2	82	1	1	4	0	0	0			3	0	0	3		4	0
1	1	1	2	88	1	1	4	0	0	0	1	7	2	0	0	1		1	0
1	1	1	1	35	1	1	4	1	1	0	1	4	2	0	0	1		1	0
1	1	5	2	62	1	4	4	0	0	0			3	0	0	3		4	0
1	1	1	2	77	1	1	3	0	0	0	1	8	2	0	0	2		2	1	2
1	1	3	2	69	1	4	4	0	0	0			3	0	0	3		4	0
1	1	1	2	73	5	3	3	0	0	0			2	1	0	1		1	0
1	1	2	2	88	1	4	4	0	0	0			3	0	0	3		4	0
1	1	1	2	86	1	4	3	0	0	0	1	6	2	1	0	1		1	0
1	1	1	1	60	1	1	1	1	0	0	0	9	1	1	0	2	17	2	1	1
1	1	1	1		3	1	1	1	1	0	1	8	2	1	0	2	5	2	0
1	1	2	2	69	1	4	4	0	0	0			3	0	0	3		4	0
1	1	2	2	78	1	4	4	0	0	0			3	0	0	3		4	0
1	1	1	2	95	1	4	3	0	0	0	1	5	1	0	0	2		1	0
1	1	1	2	89	1	1	1	1	1	0	0	12	2	0	0	1		1	0
1	1	1	2	71	1	1	4	0	1	0	1	5	2	1	0	1		1	0
1	1	2	2	61	1	4	4	0	0	0			2	0	0	3		1	0
1	1	2	1	90	1	4	4	0	0	0			3	0	0	3		4	0
1	1	1	1	57	1	1	4	0	0	0	0	18	2	0	0	1		1	0
1	1	1	2	59	1	1	4	0	0	0	1	2	2	1	0	2	7	2	1	2
1	1	2	1	70	1	4	4	0	0	0			3	0	0	1		1	0
1	1	2	1	22	4	4	4	0	0	0			3	0	0	3		4	0
1	1	2	1	89	1	4	4	0	0	0			3	0	0	3		4	0
1	1	1	1	55	3	3	4	1	0	0	0	9	2	1	0	2	6	2	1	2
1	1	1	2	89	1	1	1	0	0	0	0	12	2	0	0	2		1	0
1	1	2	2	91	1	4	4	0	0	0			3	0	0	3		4	0
1	1	2	1	43	1	4	4	0	0	0			3	0	0	3		4	0
1	1	1	1	78	1	1	1	1	1	0	0	9	2	1	0	1		1	0
1	1	1	2	66	1	3	4	0	0	0	0	15	2	1	0	1	5	3	1	2
1	1	2	1	90	1	4	4	0	0	0			3	0	0	3		4	0
1	1	2	2	96	1	4	4	0	0	0			3	0	0	3		4	0
1	1	2	1	89	1	1	4	0	0	0			3	0	0	3		4	0
1	1	5	1	36	1	3	4	0	0	0			3	0	0	3		4	0
1	1	1	2	88	1	1	1	0	0	0	0	12	2	0	0	1		1	0
1	1	1	1	58	1	1	4	0	1	0	1	5	1	1	0	1		1	0
1	1	3	2	86	5	4	4	0	0	0			3	0	0	3		4	0
1	1	1	1	66	1	3	1	0	0	0	1	5	2	1	0	2	13	2	1	1
1	1	2	2	46	2	4	4	0	0	0			3	0	0	3		4	0
1	1	2	2	89	1	4	4	0	0	0			3	0	0	3		4	0
1	1	2	2	77	1	4	4	0	0	0			3	0	0	3		4	0
1	1	2	2	30	1	4	4	0	0	0			3	0	0	3		4	0
1	1	1	2	88	3	1	3	0	0	0	1	8	2	1	0	1		1	0
1	1	1	2	82	1	1	4	1	1	0	1	4	1	1	0	2	4	2	1
1	1	2	2	78	1	4	4	0	0	0			3	0	0	3		4	0
1	1	1	2	63	1	1	4	0	0	0	1	4	2	1	0	1		1	0
1	1	1	1	60	1	1	1	1	1	0	0	9	1	0	0	2	15	2	0
1	1	1	2	79	1	4	4	0	0	0	1	5	2	0	0	2	13	2	1	2
1	1	1	2	45	1	1	4	0	0	0	1	7	2	1	0	1		1	0
1	1	1	1	58	3	1	4	0	0	0	1	2	2	1	0	1		1	0
1	1	2	2	63	5	4	4	0	0	0			3	0	0	3		4	0
1	1	2	1	49	1	4	4	0	0	0			3	0	0	3		4	0
1	1	1	1	37	5	3	2	0	0	1	0	18	2	1	1	1	9	3	1	2
1	1	1	1	89	5	1	3	0	0	0	1	7	2	1	0	1		1	0
1	1	2	1	49	1	4	4	0	0	0			3	0	0	3		4	0
1	1	2	1	0	1	4	4	0	0	0			3	0	0	3		4	0
1	1	1	1	21	2	2	4	0	0	1	0	14	2	0	0	2	18	2	1	1
1	1	1	1	79	1	1	3	0	0	0	0	10	1	1	0	2	11	2	1	1
1	1	1	1	79	1	1	1	1	1	0	0	11	1	1	0	2	18	2	1	2
1	1	1	2	78	1	1	1	0	0	0	0	10	2	1	0	2	26	2	1	2
1	1	2	2	95	1	1	4	0	0	0			3	0	0	3		4	0
1	1	3	2	97	1	4	4	0	0	0			3	0	0	3		4	0
1	1	1	1	87	1	1	4	0	0	0	1	6	2	1	0	2	17	2	1	2
1	1	4	2	87	1	4	4	0	0	0			3	0	0	3		4	0
1	1	1	1	63	1	1	1	1	1	0	1	6	1	1	0	2	5	2	1	1
1	1	1	2	41	1	1	1	1	1	0	1	7	2	1	0	1		1	0
1	1	5	1	72	1	4	4	0	0	0			3	0	0	3		4	0
1	1	1	2	92	1	4	4	1	0	0	1	5	2	0	0	1		1	0
1	1	1	1	57	5	1	4	1	1	0	1	5	2	1	0	2	9	2	1	2
1	1	1	1	82	3	4	2	0	0	0	1	6	2	1	0	1		1	0
1	1	1	1	62	1	3	4	0	0	0	1	6	2	0	0	1		1	0
1	1	1	2	70	1	2	1	1	0	0	0	11	1	1	0	2	20	2	1	1
1	1	1	2	67	1	1	1	1	1	0	0	10	1	0	0	2	11	2	1	1
1	1	1	1	79	1	1	4	0	0	0	1	8	2	0	0	1		1	0
1	1	1	1	76	3	4	1	1	0	0	1	5	2	1	1	2	9	2	0
1	1	1	1	54	1	1	4	0	0	0	0	11	2	1	1	2	10	3	1	2
1	1	5	1	57	5	4	4	0	0	0			3	0	0	3		4	0
1	1	2	2	76	5	4	4	0	0	0			3	0	0	3		4	0
1	1	1	1	77	1	1	1	0	0	0	1	7	2	1	0	1		1	0
1	1	1	1	93	1	1	1	0	0	0	0	16	2	1	0	1		1	0
1	1	1	2	88	1	4	1	0	0	0	1	4	2	0	0	1		1	0
1	1	2	1	67	1	4	4	0	0	0			3	0	0	3		4	0
1	1	2	2	70	1	4	4	0	0	0			3	0	0	3		4	0
1	1	1	1	63	5	4	3	0	0	0	0	9	2	1	0	2	9	2	1	2
1	1	5	1	61	5	4	4	0	0	0			3	0	0	3		4	0
1	1	2	1	53	1	4	4	0	0	0			3	0	0	3		4	0
1	1	1	1	71	5	1	1	0	1	0	0	9	2	1	0	2	11	2	0
1	1	2	1	0	1	4	4	0	0	0			3	0	0	3		4	0
1	1	1	1	74	3	1	1	1	1	0	0	9	2	1	1	2		2	1	2
1	1	1	1	61	1	3	4	0	0	0	1	8	2	1	0	2	5	2	1	2
1	1	2	1	0	1	4	4	0	0	0			3	0	0	3		4	0
1	1	2	2	95	5	4	4	0	0	0			3	0	0	3		4	0
1	1	1	1	60	1	1	4	0	0	0	1	6	2	0	0	1		1	0
1	1	1	2	84	1	1	4	0	1	0	1	8	2	0	0	1		1	0
1	1	1	2	69	3	1	1	1	1	0	1	6	2	1	1	1	15	3	1	2
1	1	1	1	70	1	4	1	1	0	0	0	9	2	1	1	1	18	3	1	2
1	1	1	2	68	1	4	4	0	0	0	1	7	2	1	1	1	27	3	1	2
1	1	2	1	53	1	4	4	0	0	0			3	0	0	3		4	0
1	1	1	1	90	1	1	3	0	0	0	1	8	2	1	0	1		1	0
1	1	2	1	41	1	4	4	0	0	0			3	0	0	3		4	0
1	1	1	1	73	1	1	4	0	0	0	1	4	2	1	0	1		1	0
1	1	1	2	45	1	1	3	0	0	0	1	5	2	1	1	1	13	3	1	2
1	1	1	2	83	1	1	4	1	1	0	1	8	1	1	0	2	15	2	1	1
1	1	2	2	57	5	4	4	0	0	0			3	0	0	1		1	0
1	1	1	1	81	1	1	4	1	0	0	0	15	2	1	0	1		1	0
1	1	2	2	10	1	4	4	0	0	0			3	0	0	3		4	0
1	1	2	1	78	1	4	4	0	0	0			3	0	0	3		4	0
1	1	2	2	77	5	4	4	0	0	0			3	0	0	3		4	0
1	1	2	2	78	1	4	4	0	0	0			3	0	0	3		4	0
1	1	1	1	84	1	1	1	0	0	0	1	8	2	1	0	1		1	0
1	1	1	1	59	1	2	1	1	1	0	1	6	2	0	0	2	4	3	1	2
1	1	1	2	60	3	1	4	1	0	0			2	1	0	1		1	0
1	1	1	1	56	1	3	1	0	0	0	1	5	1	1	0	2	19	2	1	1
1	1	1	1	37	4	3	4	0	0	0	1	8	2	1	0	1		1	0
1	1	1	1	80	1	1	4	0	0	0	0	12	2	1	0	1		1	0
1	1	1	1	67	1	1	4	0	0	0	1	6	2	1	0	2		1	0
1	1	1	1	80	1	1	4	0	0	0	0	19	2	0	0	1		1	0
1	1	2	2	74	1	4	4	0	0	0			3	0	0	3		4	0
1	1	2	2	75	1	4	4	0	0	0			3	0	0	3		4	0
1	1	1	2	88	1	1	1	0	0	0	1	5	2	0	0	1		1	0
1	1	2	1	67	1	4	4	0	0	0			3	0	0	3		4	0
1	1	1	1	77	3	1	4	0	1	0	0	9	2	1	0	1		1	0
1	1	1	1	36	4	3	4	0	0	0	1	7	2	0	0	2	14	2	1	1
1	1	1	1	72	1	3	4	1	1	0	1	6	2	1	0	1		1	0
1	1	1	1	80	1	1	4	0	0	0	1	6	2	1	0	1		1	0
1	1	1	2	81	1	4	3	0	0	0	1	8	2	1	0	2		2	1	2
1	1	2	1	80	3	4	4	0	0	0			3	0	0	3		4	0
1	1	1	2	56	1	1	1	0	0	0			2	1	0	1		1	0
1	1	1	1	61	5	1	3	0	0	0			2	1	1	1	11	3	1	2
1	1	1	2	74	1	1	1	1	1	0	0	12	2	1	0	1		1	0
1	1	2	2	36	4	4	4	0	0	0			3	0	0	3		4	0
1	1	1	1	77	1	1	1	0	0	0	1	8	2	0	0	1		1	0
1	1	2	2	58	5	4	4	0	0	0			3	0	0	3		4	0
1	1	2	1	0	1	4	4	0	0	0			3	0	0	3		4	0
1	1	2	1	95	1	4	4	0	0	0			3	0	0	3		4	0
1	1	2	2	84	1	4	4	0	0	0			3	0	0	3		4	0
1	1	1	2	71	1	1	1	0	0	0	0	15	2	1	0	2	4	2	1	2
1	1	3	2	92	1	4	4	0	0	0			3	0	0	3		4	0
1	1	1	1	64	1	1	4	0	0	0	0	9	2	1	0	2	5	3	1	2
1	1	1	1	53	1	1	4	0	0	0	1	6	2	1	0	1		1	0
1	1	2	1	64	1	4	4	0	0	0			3	0	0	3		4	0
1	1	1	1	78	1	1	4	1	1	0	0	11	2	0	0	2	63	2	1
1	1	1	1	87	2	4	4	0	0	0	1	6	2	0	0	1		1	0
1	1	1	2	61	1	1	4	0	0	0	0	15	2	1	0	1		1	0
1	1	1	2	83	1	1	4	0	0	0	1	7	2	1	0	1		1	0
1	1	5	1	70	1	4	4	0	0	0			3	0	0	3		4	0
1	1	2	1	44	1	4	4	0	0	0			3	0	0	3		4	0
1	1	1	1	54	3	4	4	0	0	0	0	10	2	0	0	1		1	0
1	1	1	2	82	1	4	4	0	0	0	0	14	2	0	0	2	12	2	1	1
1	1	3	1	76	3	4	4	0	0	0			3	0	0	3		4	0
1	1	1	1	57	1	1	4	1	1	0	1	5	2	1	1	1		1	0
1	1	1	2	91	5	1	3	0	0	0	0	12	2	1	0	2	30	2	1	2
1	1	1	1	63	1	1	4	0	0	0	0	11	2	1	1	1	12	3	1	2
1	1	2	1	82	1	4	4	0	0	0			3	0	0	3		4	0
1	1	1	1	62	1	1	1	1	0	0	0	11	1	1	0	2	10	2	1	1
1	1	1	2	89	1	1	1	0	0	0	1	8	2	0	0	2	7	2	1	2
1	1	2	2	70	5	4	4	0	0	0			3	0	0	1		1	0
1	1	1	2	84	1	1	1	0	0	1	1	8	2	0	0	1		1	0
1	1	1	1	55	1	3	4	1	0	0	1	8	1	0	0	1		1	0
1	1	1	2	44	1	3	3	0	0	0	1	2	1	0	0	2	7	2	0
1	1	3	2		3	4	4	0	0	0			3	0	0	3		4	0
1	1	2	2	73	1	4	4	0	0	0			3	0	0	3		4	0
1	1	5	1	0	1	4	4	0	0	0			3	0	0	3		4	0
1	1	2	1	48	4	4	4	0	0	0			3	0	0	3		4	0
1	1	1	1	63	1	1	1	0	0	0	0	14	2	1	1	1	17	3	1	2
1	1	1	2	87	1	4	4	0	0	0	0	10	2	1	0	1		1	0
1	1	2	1	76	1	4	4	0	0	0			3	0	0	3		4	0
1	1	2	1	61	1	4	4	0	0	0			3	0	0	3		4	0
1	1	1	1	87	1	3	4	1	1	0	1	8	1	0	0	2	5	2	1	1
1	1	3	1	91	1	4	4	0	0	0			3	0	0	3		4	0
1	1	3	2	91	1	4	4	0	0	0			3	0	0	3		4	0
1	1	1	2	90	3	4	1	1	0	0	1	8	2	1	0	1		1	0
1	1	2	1	66	1	4	4	0	0	0			3	0	0	3		4	0
1	1	1	1	87	1	1	1	1	1	0	1	4	2	0	0	1		1	0
1	1	2	2	65	1	1	4	0	0	0			3	0	0	3		4	0
1	1	2	1	78	1	4	4	0	0	0			3	0	0	3		4	0
1	1	1	2	92	5	4	4	0	0	0	1	7	2	1	0	1		1	0
1	1	2	2	58	1	4	4	0	0	0			3	0	0	3		4	0
1	1	1	1	75	1	4	4	0	0	0	0	20	2	0	0	2		3	1	2
1	1	1	2	90	1	4	4	0	0	0	1	8	2	1	0	1		1	0
1	1	1	1	69	1	1	1	1	0	0	1	7	1	0	0	1		1	0
1	1	2	1	0	2	4	4	0	0	0			3	0	0	3		4	0
1	1	1	1	88	1	1	4	0	0	0	1	7	2	0	0	1		1	0
1	1	2	1	70	5	4	4	0	0	0			3	0	0	3		4	0
1	1	2	1	59	1	4	4	0	0	0			3	0	0	3		4	0
1	1	1	2	92	1	4	4	0	0	0	1	6	2	0	0	1		1	0
1	1	1	2	59	1	1	1	0	0	1	0	13	2	0	0	1		1	0
1	1	2	2	76	2	4	4	0	0	0			3	0	0	3		4	0
1	1	2	1	65	5	4	4	0	0	0			3	0	0	3		4	0
1	1	2	2	89	5	4	4	0	0	0			3	0	0	3		4	0
1	1	3	2	80	3	4	4	0	0	0			3	0	0	3		4	0
1	1	2	1	83	1	4	4	0	0	0			3	0	0	3		4	0
1	1	2	1	48	5	4	4	0	0	0			3	0	0	3		4	0
1	1	1	1	69	1	4	1	0	0	0	1	6	1	1	0	2		2	1	1
1	1	1	1	72	1	1	4	0	0	0	1	8	2	0	0	2		1	0
1	1	1	1	44	1	1	4	1	1	0	1	8	2	1	1	1	9	3	1	2
1	1	2	2	49	2	4	4	0	0	0			3	0	0	3		4	0
1	1	1	2	53	5	3	3	0	0	0	0	10	2	1	1	1	9	3	1	1
1	1	1	1	78	3	1	1	1	0	0	1	4	2	1	0	2	7	2	1	1
1	1	1	2	73	1	1	3	0	0	0	1	6	1	1	0	2		1	0
1	1	2	1	79	1	4	4	0	0	0			3	0	0	3		4	0
1	1	2	1	67	1	4	4	0	0	0			3	0	0	3		4	0
1	1	2	1	63	1	4	4	0	0	0			3	0	0	3		4	0
1	1	2	1	89	1	4	4	0	0	0			3	0	0	3		4	0
1	1	1	2	63	3	1	4	1	0	0	1	3	2	1	0	2		1	0
1	1	1	2	78	1	4	4	1	0	0	0	14	2	0	0	2		3	1	2
1	1	1	1		5	1	4	1	0	0	1	6	2	1	0	2	8	2	1	2
1	1	1	2	23	1	1	1	1	0	0	1	5	2	1	0	2	13	2	1	2
1	1	1	1	82	1	1	4	0	0	0	0	9	2	1	0	1		1	0
1	1	2	1	79	1	4	4	0	0	0			3	0	0	3		4	0
1	1	1	2		5	1	4	1	0	0	1	4	2	1	0	2	23	2	1
1	1	1	1	68	1	1	4	1	0	0	1	7	2	0	0	1		1	0
1	1	2	1	71	3	4	4	0	0	0			3	0	0	3		4	0
1	1	3	2	91	1	4	4	0	0	0			3	0	0	3		4	0
1	1	2	2	75	1	4	4	0	0	0			3	0	0	3		4	0
1	1	1	2	77	1	1	4	0	0	0	1	5	2	1	0	1		1	0
1	1	1	2	81	3	3	1	0	0	0	1	5	2	1	0	2	18	2	1	1
1	1	3	1	76	5	4	4	0	0	0			3	0	0	3		4	0
1	1	1	2	70	1	1	1	1	1	0	0	11	2	1	0	1		1	0
1	1	1	1	85	1	1	1	0	0	0	1	5	2	0	0	1		1	0
1	1	1	2	90	5	1	4	0	0	0	0	13	2	1	0	1		1	0
1	1	1	2	68	5	1	3	0	0	0	0	14	2	1	1	1	2	3	1	2
1	1	3	2	92	1	4	4	0	0	0			3	0	0	3		4	0
1	1	1	1	65	1	1	4	0	0	1	0	43	2	1	0	1		1	0
1	1	1	1	57	3	4	4	0	0	0	0	11	2	0	0	2		1	0
1	1	2	1	68	1	4	4	0	0	0			3	0	0	3		4	0
1	1	1	1	76	3	1	4	0	0	0	1	8	2	0	0	1		1	0
1	1	1	2	96	1	1	4	0	0	0	0	15	2	0	0	1		1	0
1	1	1	1	62	1	1	4	0	0	0	0	15	2	1	0	1		1	0
1	1	2	2	57	1	4	4	0	0	0			3	0	0	3		4	0
1	1	2	1	73	1	4	4	0	0	0			3	0	0	3		4	0
1	1	2	1	65	1	4	4	0	0	0			3	0	0	3		4	0
1	1	2	2	91	1	4	4	0	0	0			3	0	0	3		4	0
1	1	1	1	76	5	1	1	1	0	0	1	8	2	1	0	1		1	0
1	1	1	2	73	1	1	1	1	0	0	0	12	1	1	0	2	10	2	1	1
1	1	1	1	26	1	3	3	0	0	0	1	7	2	1	0	1	6	3	1	2
1	1	2	1	76	1	4	4	0	0	0			3	0	0	3		4	0
1	1	2	1	77	2	4	1	0	0	0			3	0	0	1		1	0
1	1	1	1	51	1	1	4	1	1	0	1	7	1	1	0	2		1	0
1	1	1	1	55	1	2	1	0	0	0	0	11	2	1	0	2	27	2	1	2
1	1	1	1	75	1	1	4	1	1	0	1	6	2	1	0	1		1	0
1	1	1	2	91	1	1	4	0	0	0	0	10	2	1	0	1		1	0
1	1	1	1	78	4	1	4	0	0	0	1	5	2	1	0	1		1	0
1	1	4	2	83	1	4	4	0	0	0			3	0	0	3		4	0
1	1	1	1	87	1	1	1	0	0	0	0	9	2	1	0	1		1	0
1	1	2	1	89	1	4	4	0	0	0			3	0	0	3		4	0
1	1	2	1	69	1	4	4	0	0	0			3	0	0	3		4	0
1	1	1	1	83	1	1	4	0	0	0	1	7	2	0	1	1	8	3	1	2
1	1	1	1	95	1	1	4	0	0	0	0	10	2	0	0	1		1	0
1	1	2	2	60	1	4	4	0	0	0			3	0	0	3		4	0
1	1	2	1	84	5	4	4	0	0	0			3	0	0	3		4	0
1	1	1	1	75	1	1	1	1	0	0	1	4	1	1	1	2	10	3	0
1	1	1	2	81	1	4	1	1	0	0	1	7	2	1	0	2	17	2	0
1	1	1	1	71	1	3	4	1	0	0	1	7	1	1	1	1		1	0
1	1	3	1	87	1	4	4	0	0	0			3	0	0	3		4	0
1	1	1	1	81	1	1	4	1	1	0	1	8	2	1	0	1		1	0
1	1	2	1	77	1	4	4	0	0	0			3	0	0	3		4	0
1	1	1	1	80	3	1	4	0	1	0	1	8	2	1	0	1		1	0
1	1	1	2	77	1	1	1	0	0	1	0	16	2	1	0	2	28	2	1	2
1	1	2	1	85	1	4	4	0	0	0			3	0	0	3		4	0
1	1	1	1	85	1	1	4	0	0	0	1	6	2	0	0	1		1	0
1	1	1	1	83	1	1	1	0	0	0	0	25	2	1	0	2	12	2	1	2
1	1	1	1	82	1	4	2	0	0	1	1	7	2	1	0	2	13	2	1	2
1	1	2	1	40	4	4	4	0	0	0			3	0	0	3		4	0
1	1	2	1	48	5	4	4	0	0	0			3	0	0	3		4	0
1	1	1	2	86	1	1	4	0	0	0	1	8	1	1	0	2	8	2	1	2
1	1	1	1	71	5	1	1	0	0	0	0	9	2	1	0	2		1	0
1	1	2	1	79	1	4	4	0	0	0			3	0	0	3		4	0
1	1	2	1	54	1	4	4	0	0	0			3	0	0	3		4	0
1	1	2	2	75	1	4	4	0	0	0			3	0	0	3		4	0
1	1	1	1	23	2	3	4	1	0	0	1	7	2	1	0	1		1	0
1	1	1	1	89	3	4	1	0	0	0	1	7	2	0	0	1		1	0
1	1	1	1	57	1	1	4	0	0	0	0	14	2	0	0	1		1	0
1	1	1	1	78	1	1	4	0	0	0	1	8	2	1	0	2		1	0
1	1	1	1	70	1	1	4	0	0	0	0	12	2	1	0	2	14	2	1	2
1	1	1	1	79	1	1	3	0	0	0	0	21	2	0	0	1		1	0
1	1	2	1	0	1	4	4	0	0	0			3	0	0	3		4	0
1	1	2	2	95	1	4	4	0	0	0			3	0	0	3		4	0
1	1	2	2	84	1	4	4	0	0	0			3	0	0	3		4	0
1	1	2	2	52	3	4	4	0	0	0			3	0	0	3		4	0
1	1	2	1	85	1	4	4	0	0	0			3	0	0	3		4	0
1	1	3	1	77	1	4	4	0	0	0			3	0	0	3		4	0
1	1	1	1	77	1	1	4	0	0	0	1	7	2	1	0	1		1	0
1	1	1	1	74	1	1	4	0	0	1	0	11	2	0	0	1		1	0
1	1	5	1	56	5	4	4	0	0	0			3	0	0	3		4	0
1	1	1	2	56	1	1	1	1	1	0	1	8	2	1	0	1		1	0
1	1	1	2	66	1	1	1	1	1	0	1	7	2	1	1	2	18	2	1	2
1	1	2	2	88	5	4	4	0	0	0			3	0	0	3		4	0
1	1	1	1	82	1	1	1	0	0	0	1	8	2	0	0	1		1	0
1	1	1	2	79	1	4	4	1	0	0	1	7	2	0	0	1		1	0
1	1	1	1	75	3	4	1	0	0	0	1	4	2	1	0	2	20	2	1	2
1	1	1	2	82	1	1	1	1	1	0	0	9	2	1	0	2	10	2	1	2
1	1	1	2	61	1	4	1	1	0	0	1	6	2	1	0	1		1	0
1	1	1	2	50	1	1	1	1	0	0	1	5	1	1	0	2	33	2	1	1
1	1	2	1	55	1	4	4	0	0	0			3	0	0	3		4	0
1	1	1	1	61	1	1	1	1	0	0	1	2	1	1	0	2		2	1	2
1	1	5	2	93	1	4	4	0	0	0			3	0	0	3		4	0
1	1	2	1	85	1	4	4	0	0	0			3	0	0	3		4	0
1	1	2	2	73	5	4	4	0	0	0			3	0	0	3		4	0
1	1	2	1	41	1	4	4	0	0	0			3	0	0	3		4	0
1	1	2	2	97	1	4	4	0	0	0			3	0	0	3		4	0
1	1	2	1	68	5	4	4	0	0	0			3	0	0	1		1	0
1	1	1	1	57	1	3	1	0	0	0	0	12	2	1	0	1		1	0
1	1	2	1	88	1	4	4	0	0	0			3	0	0	3		4	0
1	1	2	1	53	1	3	4	0	0	0			3	0	0	3		4	0
1	1	2	1	79	1	3	4	0	0	0			3	0	0	3		4	0
1	1	2	1	80	1	1	4	0	0	0			3	0	0	3		4	0
1	1	1	1	72	1	3	3	0	0	0	1	6	1	1	0	2	5	2	1	2
1	1	1	1	86	1	4	1	0	0	0	1	5	2	0	0	1		1	0
1	1	1	1	70	1	1	1	1	1	0	0	12	1	1	1	1	18	3	0
1	1	1	2	73	3	1	4	0	0	0	0	12	2	1	0	2	21	2	1	2
1	1	1	2	63	1	4	1	1	0	0	1	3	2	1	0	1		1	0
1	1	1	1	65	1	1	4	1	1	0	0	10	2	0	0	1		1	0
1	1	1	1	55	1	3	4	0	0	0	1	6	2	0	0	1		1	0
1	1	1	2	99	1	1	4	0	0	0	0	9	2	1	0	1		1	0
1	1	2	1	85	5	4	4	0	0	0			3	0	0	3		4	0
1	1	2	1	67	1	4	4	0	0	0			3	0	0	3		4	0
1	1	2	1	56	1	4	4	0	0	0			3	0	0	3		4	0
1	1	1	1	83	1	1	4	0	1	0	0	9	2	0	0	1		1	0
1	1	2	1	66	1	4	4	0	0	0			3	0	0	3		4	0
1	1	2	2	91	1	4	4	0	0	0			3	0	0	3		4	0
1	1	2	1	45	1	4	4	0	0	0			3	0	0	3		4	0
1	1	1	2	93	1	1	1	0	0	0	1	8	2	1	0	2	11	2	1	2
1	1	1	1	54	3	1	4	0	0	0	1	7	2	0	0	1		1	0
1	1	2	1	60	1	4	4	0	0	0			3	0	0	3		4	0
1	1	2	1	92	5	4	4	0	0	0			3	0	0	3		4	0
1	1	1	1	77	1	1	4	0	0	0	1	6	2	0	0	1		1	0
1	1	1	2	82	1	4	1	0	0	0	1	4	2	1	0	1		1	0
1	1	4	1	46	5	4	4	0	0	0			3	0	0	3		4	0
1	1	1	2	90	3	1	3	0	0	0	0	12	2	1	0	2		1	0
1	1	1	1	76	1	1	1	0	0	1	1	7	2	0	0	1		1	0
1	1	2	1	74	1	1	4	0	0	0			3	0	0	3		4	0
1	1	1	2	49	1	1	4	1	0	0	0	17	2	0	0	1		1	0
1	1	1	1	90	1	4	1	1	0	0	1	8	2	1	0	2	20	2	1	2
1	1	1	2	91	3	4	4	0	0	0	1	7	2	1	0	2	8	2	1	2
1	1	2	2	89	1	4	4	0	0	0			3	0	0	3		4	0
1	1	2	2	92	1	4	4	0	0	0			3	0	0	3		4	0
1	1	1	1	76	1	1	1	1	0	0	0	11	2	1	0	2	22	3	1	2
1	1	1	2	77	1	1	3	0	0	0			2	0	0	1		1	0
1	1	2	1	56	1	4	4	0	0	0			3	0	0	3		4	0
1	1	1	1	14	1	1	1	1	1	0	0	11	1	0	0	2	13	2	1	1
1	1	1	1	55	1	3	4	0	0	0	1	7	2	1	0	1		1	0
1	1	2	1	73	5	4	4	0	0	0			3	0	0	3		4	0
1	1	2	1	88	2	4	4	0	0	0			3	0	0	3		4	0
1	1	2	2	84	1	4	4	0	0	0			3	0	0	3		4	0
1	1	1	1	91	1	4	3	0	0	0	0	12	2	1	0	2	26	3	1	2
1	1	2	1	67	1	1	4	0	0	0			2	0	0	3		1	0
1	1	2	1	37	3	4	4	0	0	0			3	0	0	3		4	0
1	1	1	2	51	1	1	1	0	0	0	0	10	2	1	0	2	13	2	1	2
1	1	1	1	24	1	3	1	1	0	0	1	4	1	0	0	2	20	2	1	1
1	1	2	1	73	1	4	4	0	0	0			3	0	0	3		4	0
1	1	1	1	84	1	3	1	1	0	0	1	7	2	1	1	1	0	3	1	2
1	1	1	1	70	3	1	4	1	1	0	1	8	2	0	0	1		1	0
1	1	2	2	90	1	4	4	0	0	0			3	0	0	3		4	0
1	1	1	2	71	5	3	1	0	0	1	1	6	2	0	0	1		1	0
1	1	1	2	83	3	1	4	1	1	0	1	6	2	1	0	1		1	0
1	1	2	1	79	1	1	4	0	0	0			3	0	0	3		4	0
1	1	1	1	80	1	1	4	0	0	0	1	6	2	0	0	1		1	0
1	1	2	1	73	1	4	4	0	0	0			3	0	0	3		4	0
1	1	1	1	69	1	1	1	0	0	0	1	5	2	0	0	2	5	2	1	2
1	1	1	2	82	3	1	1	1	1	0	0	11	2	1	0	2	30	2	0
1	1	2	1	73	1	4	4	0	0	0			3	0	0	3		4	0
1	1	1	2	87	1	4	1	1	0	0	0	9	2	0	0	2	16	2	1	2
1	1	1	1	82	1	1	1	1	1	0	1	6	1	1	0	2	10	2	1	2
1	1	1	1	54	1	1	1	0	1	0	1	6	1	1	0	2	5	2	1	1
1	1	1	2	87	3	1	1	1	1	0	1	1	2	0	0	1		1	0
1	1	1	2	82	1	1	4	1	1	0	0	54	2	0	0	1		1	0
1	1	1	2	77	3	1	1	1	1	0	0	13	2	1	0	1		1	0
1	1	2	1	86	1	4	4	0	0	0			3	0	0	3		4	0
1	1	2	2	90	3	4	4	0	0	0			3	0	0	3		4	0
1	1	1	1	59	2	3	1	1	0	0	1	6	2	1	0	2		1	0
1	1	1	1	58	1	1	1	1	1	0	1	7	1	1	0	2	10	2	1	2
1	1	2	2	76	1	4	4	0	0	0			3	0	0	3		4	0
1	1	1	2	90	1	1	4	0	0	0	0	15	2	0	0	1		1	0
1	1	2	1	81	1	4	4	0	0	0			3	0	0	3		4	0
1	1	3	2	94	1	4	4	0	0	0			3	0	0	3		4	0
1	1	1	1	75	1	4	4	1	0	0	1	8	1	1	1	1		3	1	2
1	1	1	1	52	1	4	1	1	0	0	0	16	1	1	1	1	14	3	1	2
1	1	1	1	61	1	3	1	1	0	0	1	5	1	1	0	2	23	2	1	1
1	1	5	1	74	1	3	4	0	0	0			3	0	0	3		4	0
1	1	2	1	89	1	1	4	0	0	0			3	0	0	3		4	0
1	1	1	1	62	1	1	1	1	0	0			1	1	0	2	17	2	1	1
1	1	1	1	39	3	1	1	1	1	0	0	15	2	1	0	2	13	2	1	1
1	1	2	2	88	1	4	4	0	0	0			3	0	0	3		4	0
1	1	1	2	60	1	4	1	1	0	0	1	5	2	1	1	1	27	3	1	2
1	1	1	1	76	1	1	1	0	0	0	1	4	1	1	0	2	22	2	1	2
1	1	2	2	60	1	4	4	0	0	0			3	0	0	3		4	0
1	1	2	1	64	1	4	4	0	0	0			3	0	0	3		4	0
1	1	2	1	0	2	4	4	0	0	0			3	0	0	3		4	0
1	1	1	1	56	1	4	4	1	1	0	1	8	2	1	1	1	11	3	1	2
1	1	1	2	90	1	1	1	1	1	0	0	10	2	1	0	1		1	0
1	1	1	2	89	1	1	1	0	0	0	1	8	2	1	0	2	18	2	1	2
1	1	3	1	83	1	4	4	0	0	0			3	0	0	3		4	0
1	1	2	1	22	1	4	4	0	0	0			3	0	0	3		4	0
1	1	1	1	56	2	3	4	1	1	0	0	11	2	0	0	1		1	0
1	1	1	1	84	1	4	1	0	0	1	1	4	2	0	0	1		1	0
1	1	1	1	63	1	3	1	1	0	0	0	9	1	0	0	2	17	2	1	1
1	1	1	1	87	1	4	3	0	0	0	0	10	1	0	0	2	37	2	0
1	1	1	1	76	1	1	1	0	0	0	1	7	1	1	1	1	9	3	1	2
1	1	1	2	81	1	1	4	0	0	0	1	8	2	0	0	1		1	0
1	1	1	2	92	1	4	4	1	0	0	1	6	2	0	0	1		1	0
1	1	1	2	85	1	4	3	0	0	0	1	5	2	1	0	1		1	0
1	1	2	1	73	1	4	4	0	0	0			3	0	0	3		4	0
1	1	1	1	23	2	3	4	1	0	0	1	7	2	0	0	1		1	0
1	1	2	2	81	1	4	4	0	0	0			3	0	0	3		4	0
1	1	2	1	77	1	4	4	0	0	0			3	0	0	3		4	0
1	1	2	2	87	1	4	4	0	0	0			3	0	0	3		4	0
1	1	2	2	58	3	4	4	0	0	0			3	0	0	3		4	0
1	1	1	1	58	1	3	1	0	0	0	0	17	1	0	0	2	11	2	1	2
1	1	4	1	92	5	4	4	0	0	0			3	0	0	3		4	0
1	1	1	2	80	1	4	1	0	0	0	1	5	2	0	0	1		1	0
1	1	2	2	50	1	4	4	0	0	0			3	0	0	3		4	0
1	1	1	1	54	1	1	4	0	0	0	0	10	2	1	0	2	10	2	1
1	1	3	1	88	1	4	4	0	0	0			3	0	0	3		4	0
1	1	1	1	87	3	1	1	0	0	0	1	5	2	1	0	2	17	2	1	2
1	1	2	1	72	1	4	4	0	0	0			3	0	0	3		4	0
1	1	2	1	52	1	4	4	0	0	0			3	0	0	3		4	0
1	1	2	1	76	1	4	4	0	0	0			3	0	0	3		4	0
1	1	2	2	53	1	4	4	0	0	0			3	0	0	3		4	0
1	1	1	1	72	1	4	4	1	0	0	1	8	2	1	0	1		1	0
1	1	2	1	87	5	4	4	0	0	0			3	0	0	3		4	0
1	1	1	1	88	1	1	4	1	1	0	1	5	2	0	0	1		1	0
1	1	2	1	57	1	4	4	0	0	0			3	0	0	3		4	0
1	1	1	2	36	1	1	4	1	0	0	1	6	2	0	0	1		1	0
1	1	2	1	67	1	4	4	0	0	0			3	0	0	3		4	0
1	1	1	1	85	1	1	4	1	1	0	0	9	1	0	0	1		1	0
1	1	1	1	74	1	1	4	0	0	0	1	5	2	1	0	2	16	2	1	2
1	1	1	1	55	1	1	1	1	1	0	1	8	2	1	0	2	19	2	1	2
1	1	1	1	75	1	1	4	0	0	0	0	9	1	1	0	1		1	0
1	1	1	1	59	1	1	4	0	0	0	1	7	2	1	0	1		1	0
1	1	1	2	88	3	4	4	0	0	0	1	7	2	1	0	1		1	0
1	1	1	1	79	1	3	1	0	0	0	1	5	2	0	0	2	17	3	1	2
1	1	2	1	54	1	1	4	0	0	0			3	0	0	3		4	0
1	1	1	1	81	1	3	1	0	0	0	1	4	1	1	0	2	13	2	1	2
1	1	2	2	91	1	4	4	0	0	0			3	0	0	3		4	0
1	1	1	1	55	1	1	4	1	1	0	1	5	2	0	0	1		1	0
1	1	1	1	90	1	1	4	0	0	0	1	7	2	0	0	1		1	0
1	1	2	2	55	1	4	4	0	0	0			3	0	0	3		4	0
1	1	1	1	66	1	3	1	1	0	0	1	7	1	1	0	2	18	2	1	2
1	1	2	2	40	5	4	4	0	0	0			3	0	0	3		4	0
1	1	1	2	74	5	1	4	1	1	0	1	6	2	1	0	1		1	0
1	1	2	2	79	1	4	4	0	0	0			3	0	0	3		4	0
1	1	1	2	81	3	1	4	0	0	0	0	11	2	1	0	1		1	0
1	1	2	1	56	1	4	4	0	0	0			3	0	0	3		4	0
1	1	1	2	80	5	1	3	0	0	0	1	8	2	1	0	2	5	2	1	2
1	1	2	2	94	3	1	4	0	0	0			2	0	0	3		1	0
1	1	1	2	88	1	4	1	1	0	0	1	7	2	0	0	2		2	0
1	1	1	2	76	5	1	3	0	0	0	1	7	2	1	1	1	24	3	1
1	1	2	2	59	3	4	4	0	0	0			3	0	0	3		4	0
1	1	1	2	77	1	4	4	0	0	0	1	8	2	0	0	1		1	0
1	1	1	2	78	3	1	1	0	0	0	0	14	2	1	0	2	18	2	1	2
1	1	2	2	66	1	4	4	0	0	0			3	0	0	3		4	0
1	1	2	1	66	1	4	4	0	0	0			3	0	0	3		4	0
1	1	2	1	84	1	4	4	0	0	0			3	0	0	3		4	0
1	1	1	1	91	1	1	1	0	0	0	1	8	2	1	0	1		1	0
1	1	1	1		3	1	4	1	1	0	1	2	2	1	0	2	13	2	1	2
1	1	2	1	56	1	4	4	0	0	0			3	0	0	3		4	0
1	1	2	1	62	1	4	4	0	0	0			3	0	0	3		4	0
1	1	1	2	88	1	4	1	0	0	0	0	12	2	0	0	2	6	2	0
1	1	1	1	53	1	1	1	0	0	0	1	5	1	1	0	2	14	2	1	1
1	1	1	2	89	1	1	4	0	0	0	0	9	2	1	0	1		1	0
1	1	1	1	75	1	1	1	0	0	0	0	10	1	0	1	2	5	3	1	2
1	1	1	1	74	1	1	1	0	1	0	1	6	2	1	0	1		1	0
1	1	3	2	89	1	4	4	0	0	0			3	0	0	3		4	0
1	1	4	1	80	1	1	4	0	0	0			3	0	0	3		4	0
1	1	1	1	71	3	4	1	1	0	0	1	5	2	1	0	2	2	2	1	1
1	1	1	1	85	1	1	4	1	0	0	1	8	1	1	0	1		1	0
1	1	1	2	78	1	1	1	1	0	0	1	8	2	1	1	2	11	3	1	2
1	1	1	2	66	3	1	1	1	0	0	0	12	2	1	0	2	24	2	1	2
1	1	1	2	87	1	3	1	1	1	0	1	6	2	1	0	2		1	0
1	1	1	2	89	1	1	4	0	0	0	1	8	2	1	0	1	17	3	1	2
1	1	1	1	76	1	4	1	1	0	0	0	11	1	1	0	2	10	2	1	1
1	1	1	2	69	1	1	1	0	0	0	0	9	2	1	0	1		1	0
1	1	2	1	77	5	4	4	0	0	0			3	0	0	3		4	0
1	1	1	1	77	1	1	3	0	0	0	0	9	1	0	0	2	23	2	1	1
1	1	2	2	72	1	4	4	0	0	0			3	0	0	3		4	0
1	1	1	1	68	1	1	1	0	1	0	0	10	2	1	0	1		1	0
1	1	1	2	91	1	4	4	0	0	1	1	8	2	0	0	2		1	0
1	1	2	2	51	1	4	4	0	0	0			3	0	0	3		4	0
1	1	1	1	53	5	1	1	1	1	0	1	8	2	1	1	2	12	3	1	2
1	1	1	1	80	1	1	1	0	0	0	1	8	1	0	1	2	16	2	1	1
1	1	1	1	64	1	1	4	0	0	0	0	17	2	1	0	1		1	0
1	1	1	1	57	1	4	3	0	0	0	1	4	2	1	1	1	24	3	1	2
1	1	1	2	72	5	4	3	0	0	0	1	6	2	1	0	2	21	2	1	2
1	1	1	2	79	1	1	4	1	0	0	0	10	2	0	0	1		1	0
1	1	2	1	83	1	4	4	0	0	0			3	0	0	3		4	0
1	1	2	1	50	3	4	4	0	0	0			3	0	0	3		4	0
1	1	1	1	63	1	1	4	0	0	0	0	12	2	1	1	2	8	2	0
1	1	1	1	60	1	1	4	0	0	0	0	15	1	0	0	2	41	2	1	1
1	1	2	2	91	1	4	4	0	0	0			3	0	0	3		4	0
1	1	1	2	57	1	4	4	0	0	0	0	9	2	1	0	1		1	0
1	1	1	2	75	1	1	4	0	0	0	0	11	2	0	0	2	5	2	1	2
1	1	1	1	76	1	1	1	0	0	0	0	10	2	1	0	1		1	0
1	1	1	1	89	1	4	3	0	0	0	1	8	2	1	0	2	5	2	1	2
1	1	2	1	59	1	4	4	0	0	0			3	0	0	3		4	0
1	1	2	1	32	1	4	4	0	0	0			3	0	0	3		4	0
1	1	2	1	80	1	4	4	0	0	0			3	0	0	3		4	0
1	1	1	2	80	1	1	4	0	0	0	0	10	2	0	0	1		1	0
1	1	1	1	63	1	3	1	1	0	0	1	6	1	1	0	2	8	3	1	2
1	1	4	1	84	1	1	4	0	0	0			3	0	0	3		4	0
1	1	1	2	84	1	4	4	0	0	1	0	14	1	1	0	2	33	2	1	1
1	1	1	2	71	1	3	3	0	0	0	0	36	1	0	0	1	84	1	0
1	1	1	1	81	3	4	1	0	0	0	1	7	2	1	0	2	7	2	1
1	1	2	1	69	1	4	4	0	0	0			3	0	0	3		4	0
1	1	1	2	73	3	4	4	1	0	0	1	6	2	1	0	2	17	2	1	2
1	1	1	1	47	1	1	1	1	0	0	0	14	2	0	0	1		1	0
1	1	1	1	82	1	1	1	0	0	0	0	14	2	0	0	2		1	0
1	1	1	2	95	1	4	1	1	0	0	0	9	2	1	0	1		1	0
1	1	1	1	73	1	1	4	1	1	0	1	6	2	1	0	1		1	0
1	1	1	1	88	1	1	4	0	0	0	1	7	2	1	0	1		1	0
1	1	1	1	89	1	3	4	0	0	0	0	9	2	1	0	1		1	0
1	1	1	1	51	1	1	1	1	0	0	1	8	1	1	0	2	17	2	1	1
1	1	2	1	77	1	4	4	0	0	0			3	0	0	3		4	0
1	1	2	1	0	1	4	4	0	0	0			3	0	0	3		4	0
1	1	1	2	84	1	4	1	1	0	0	0	10	2	1	0	2	22	2	1	1
1	1	4	2	64	1	4	4	0	0	0			3	0	0	3		4	0
1	1	1	1	80	3	1	4	0	0	0	1	7	2	0	0	1		1	0
1	1	1	1	83	1	1	4	0	0	0	0	9	2	1	0	2	10	2	1	2
1	1	1	2	94	1	1	4	1	0	0	1	2	2	0	0	2		2	1	2
1	1	2	2	4	1	4	4	0	0	0			3	0	0	3		4	0
1	1	2	2	68	1	1	4	0	0	0			3	0	0	3		4	0
1	1	5	1	59	1	1	4	0	0	0			3	0	0	3		4	0
1	1	2	1	81	1	4	4	0	0	0			3	0	0	3		4	0
1	1	2	1	89	5	4	4	0	0	0			3	0	0	3		4	0
1	1	2	1	81	1	4	4	0	0	0			3	0	0	3		4	0
1	1	1	1	93	5	4	4	1	0	0			2	1	0	2		1	0
1	1	3	2	98	1	4	4	0	0	0			3	0	0	3		4	0
1	1	2	1	44	2	4	4	0	0	0			3	0	0	3		4	0
1	1	2	1	87	1	4	4	0	0	0			3	0	0	3		4	0
1	1	1	1	63	1	1	1	0	0	0	1	6	1	1	1	1	7	3	1	2
1	1	2	2	80	1	4	4	0	0	0			3	0	0	3		4	0
1	1	2	1	68	3	4	4	0	0	0			3	0	0	3		4	0
1	1	1	1	63	3	1	1	1	0	0	0	10	2	1	0	2	22	2	1	2
1	1	2	1	67	1	4	4	0	0	0			3	0	0	3		4	0
1	1	2	2	77	1	4	4	0	0	0			3	0	0	3		4	0
1	1	1	1	68	3	4	4	0	0	1	0	9	2	0	0	2	21	2	1	1
1	1	3	1	81	3	4	4	0	0	0			3	0	0	3		4	0
1	1	1	1	35	1	4	3	0	0	0	0	12	1	0	0	2	27	2	1	1
1	1	3	1	78	1	4	4	0	0	0			3	0	0	3		4	0
1	1	1	1	72	1	1	1	1	1	0	1	8	2	0	0	1		1	0
1	1	1	1	64	1	3	3	0	0	0	1	7	2	1	0	2		2	1	2
1	1	1	1	51	1	4	1	1	0	0	1	8	2	1	1	1	5	3	1	2
1	1	1	2	65	1	1	3	0	0	0	1	8	2	1	0	2		1	0
1	1	1	1	81	1	3	1	1	0	0	0	11	2	1	1	2	10	3	1	2
1	1	1	1	65	3	1	4	0	0	0	0	12	2	0	0	1		1	0
1	1	2	1	50	3	4	4	0	0	0			3	0	0	3		4	0
1	1	1	1	46	1	1	4	1	1	0	0	13	2	1	0	1		1	0
1	1	1	1	57	1	1	1	1	1	0	1	5	1	1	0	2	25	2	1	1
1	1	1	2	49	1	3	1	0	0	0	0	10	1	1	1	1	8	3	1	2
1	1	2	1	18	5	4	4	0	0	0			3	0	0	3		4	0
1	1	1	2	77	1	1	3	0	0	0	1	7	2	1	0	2	20	2	1	1
1	1	1	1	66	3	4	1	1	0	0	1	4	2	0	0	1		1	0
1	1	2	1	89	1	4	4	0	0	0			3	0	0	3		4	0
1	1	1	2	69	1	1	1	1	1	0	1	8	2	1	0	1		1	0
1	1	1	2	81	1	4	4	1	0	0	1	8	2	0	0	2	4	2	1	2
1	1	2	1	63	1	4	4	0	0	0			3	0	0	3		4	0
1	1	1	1	69	1	3	1	1	1	0	0	9	1	1	0	2		1	0
1	1	2	2	83	1	4	4	0	0	0			3	0	0	3		4	0
1	1	1	2	66	5	1	4	0	0	0	0	9	2	1	0	2	12	2	1	2
1	1	1	1	76	1	1	4	0	0	0	0	9	2	0	0	2	5	2	1	1
1	1	1	2	79	1	1	1	0	0	0	1	5	2	0	0	1		1	0
1	1	1	2	82	1	4	3	0	0	0	1	4	2	1	0	2		2	1	2
1	1	1	2	89	1	1	4	0	0	0	1	8	2	1	0	1		1	0
1	1	1	2	76	3	4	3	0	0	0	0	9	2	0	0	1		1	0
1	1	5	2	93	5	4	4	0	0	0			3	0	0	3		4	0
1	1	2	1	20	1	1	4	0	0	0			3	0	0	3		4	0
1	1	2	2	83	1	1	4	0	0	0			3	0	0	3		4	0
1	1	2	2	71	1	1	4	0	0	0			3	0	0	3		4	0
1	1	1	2	35	4	1	4	0	0	0	0	18	2	1	0	2	51	2	1
1	1	1	2	61	1	1	4	0	0	0	1	7	1	0	0	2	10	2	1	1
1	1	1	2	35	4	1	4	0	0	0	0	9	2	1	0	2	36	2	1
1	1	2	1	71	1	4	4	0	0	0			3	0	0	3		4	0
1	1	1	1	60	1	4	1	1	1	0	1	5	1	0	0	2	11	2	1	1
1	1	1	2	90	1	4	4	1	0	0	0	10	2	1	0	1		1	0
1	1	2	1	43	3	4	4	0	0	0			3	0	0	3		4	0
1	1	2	2	86	1	4	4	0	0	0			3	0	0	3		4	0
1	1	1	1	67	1	1	1	0	0	0	1	7	2	1	0	2	17	2	1	2
1	1	1	1		3	1	4	1	1	0	1	7	2	1	0	1		1	0
1	1	1	2	61	1	4	1	0	0	0	0	19	2	1	0	2	3	2	0
1	1	1	1	66	1	1	1	0	0	0	1	7	1	1	0	2	22	2	1	2
1	1	1	1	59	1	4	3	0	0	0	1	2	1	1	0	2	4	2	1	2
1	1	2	1	51	1	4	4	0	0	0			3	0	0	3		4	0
1	1	1	1	58	1	2	1	1	0	0	0	9	1	0	0	2	9	2	1	1
1	1	2	2	54	1	4	4	0	0	0			3	0	0	3		4	0
1	1	2	1	78	1	4	4	0	0	0			3	0	0	3		4	0
1	1	1	2	30	1	3	1	1	0	0	1	6	1	1	1	1	11	3	1	2
1	1	1	1	74	1	4	3	0	0	0	0	9	1	0	0	2	9	2	1	1
1	1	2	2	69	1	4	4	0	0	0			3	0	0	3		4	0
1	1	2	1	74	5	4	4	0	0	0			3	0	0	3		4	0
1	1	1	1	53	1	1	1	0	0	0	0	13	2	1	1	2	8	3	1	2
1	1	1	1	79	3	1	4	1	1	0	1	6	2	1	0	2	13	2	1	2
1	1	5	1	78	1	4	4	0	0	0			3	0	0	3		4	0
1	1	1	2	77	1	1	1	0	0	0	1	8	2	1	0	2	12	3	1	2
1	1	2	2	54	5	4	4	0	0	0			3	0	0	3		4	0
1	1	1	2	27	3	1	1	1	1	0	1	2	1	1	0	2	10	3	0
1	1	1	1	82	1	1	4	1	1	0	0	14	2	1	0	1		1	0
1	1	3	2	84	1	4	4	0	0	0			3	0	0	3		4	0
1	1	2	2	77	1	4	4	0	0	0			3	0	0	3		4	0
1	1	1	1	75	1	4	4	1	0	0	0	10	2	0	0	1		1	0
1	1	3	2	92	1	4	4	0	0	0			3	0	0	3		4	0
1	1	1	1	71	1	1	1	0	1	0	1	5	2	1	0	1		1	0
1	1	1	1	48	3	4	4	0	1	1	1	8	2	1	0	2	9	2	0
1	1	2	1	55	1	4	4	0	0	0			3	0	0	3		4	0
1	1	2	1	61	1	4	4	0	0	0			3	0	0	3		4	0
1	1	2	1	83	1	4	4	0	0	0			3	0	0	3		4	0
1	1	1	1	57	1	1	4	1	0	0	0	20	2	1	1	1	25	3	1	2
1	1	2	1	77	2	4	4	0	0	0			3	0	0	3		4	0
1	1	3	2	83	1	4	4	0	0	0			3	0	0	3		4	0
1	1	1	1	74	1	4	3	0	0	0	0	21	2	1	0	2	21	2	1	2
1	1	1	2	43	1	1	3	0	0	0	0	21	1	1	1	2	3	2	1	2
1	1	1	1	63	1	1	1	1	1	0	1	5	1	1	1	2		3	1	2
1	1	3	2	91	1	4	4	0	0	0			3	0	0	3		4	0
1	1	1	1	79	1	1	1	1	1	0	0	13	2	0	0	1		1	0
1	1	1	1	80	1	4	1	1	0	0	0	11	2	1	0	1		1	0
1	1	1	1	47	1	3	4	1	1	0	1	6	2	0	0	1		1	0
1	1	2	1	40	3	4	4	0	0	0			3	0	0	3		4	0
1	1	2	1	0	2	4	4	0	0	0			3	0	0	3		4	0
1	1	2	2	0	1	4	4	0	0	0			3	0	0	3		4	0
1	1	1	1	73	1	4	2	0	0	1	0	11	2	1	0	1		1	0
1	1	1	1	63	3	1	3	0	0	0	1	6	1	1	1	1	10	3	1	2
1	1	1	1	64	1	1	1	1	1	0	0	9	2	1	0	1		1	0
1	1	2	1	95	1	4	4	0	0	0			3	0	0	3		4	0
1	1	1	1	66	4	1	3	0	0	0	0	10	2	1	1	1	9	3	1	2
1	1	1	1	69	3	1	1	0	0	0	1	7	1	1	0	1		1	0
1	1	4	2	95	3	4	4	0	0	0			3	0	0	3		4	0
1	1	1	1	53	1	4	1	1	0	0	0	13	1	0	0	2	8	2	1	1
1	1	2	2	77	1	4	4	0	0	0			3	0	0	3		4	0
1	1	2	2	41	1	4	4	0	0	0			3	0	0	3		4	0
1	1	2	1	73	3	4	4	0	0	0			3	0	0	3		4	0
1	1	3	2	89	5	4	4	0	0	0			3	0	0	3		4	0
1	1	1	2	78	1	1	1	1	0	0	0	10	2	1	0	2	12	2	1	2
1	1	1	2	81	3	4	1	1	1	0	1	6	2	0	0	1		1	0
1	1	1	2	73	1	1	4	0	0	0	1	8	1	1	0	2	7	2	1	2
1	1	2	2	67	2	4	4	0	0	0			3	0	0	3		4	0
1	1	2	2	76	1	4	4	0	0	0			3	0	0	3		4	0
1	1	2	1	45	1	4	4	0	0	0			3	0	0	3		4	0
1	1	1	1	76	1	1	4	0	0	0	1	7	1	0	0	2	15	2	1	2
1	1	1	1	78	3	1	4	0	1	0	0	20	2	0	0	2	16	2	1	2
1	1	2	1	93	5	4	4	0	0	0			3	0	0	3		4	0
1	1	3	2	76	3	4	4	0	0	0			3	0	0	3		4	0
1	1	1	2	76	1	1	4	0	0	0	0	13	2	0	0	2	12	2	1	2
1	1	2	1	66	1	4	4	0	0	0			3	0	0	3		4	0
1	1	1	1	70	1	1	4	1	0	0	1	6	2	1	1	1		1	0
1	1	2	1	81	1	4	4	0	0	0			3	0	0	3		4	0
1	1	1	1	63	1	3	3	0	0	0	1	4	2	1	1	1	11	3	1	2
1	1	1	1	75	5	1	3	0	0	0	0	11	2	0	0	2	9	2	1	2
1	1	1	1	58	1	1	1	0	0	0	1	5	1	1	1	1	16	3	1	2
1	1	2	2	84	1	4	4	0	0	0			2	0	0	3		1	0
1	1	1	1	88	1	1	1	0	0	0	1	8	2	0	0	1		1	0
1	1	2	2	82	1	4	4	0	0	0			3	0	0	3		4	0
1	1	1	1	47	5	1	3	0	0	0	0	13	2	1	0	2	16	2	1	1
1	1	1	1	53	3	1	3	0	0	0	1	8	2	1	0	2	28	2	1	2
1	1	1	1	71	1	1	4	1	1	0	0	9	1	1	0	2		2	1	2
1	1	1	1	78	1	1	1	1	0	0	0	13	1	0	0	1		1	0
1	1	1	2	89	1	1	1	1	1	0	1	6	2	1	0	2	4	3	1	2
1	1	2	2	75	1	4	4	0	0	0			3	0	0	3		4	0
1	1	1	2	58	3	1	4	0	0	0	1	4	2	1	0	1		1	0
1	1	1	1	68	1	3	1	1	0	0	0	12	1	1	1	1	5	3	1	2
1	1	2	1	60	5	4	4	0	0	0			3	0	0	3		4	0
1	1	1	1	38	2	3	4	1	0	0	1	6	2	0	0	1	10	3	1	2
1	1	1	1	82	1	4	3	0	0	0	1	0	2	1	0	2	25	2	1	2
1	1	1	2	65	1	1	1	0	0	0	0	17	2	1	0	2	23	2	1	2
1	1	1	2	93	1	4	1	1	0	0	1	7	2	1	0	2	9	2	1	2
1	1	1	2	65	4	1	4	0	0	0	1	6	2	1	0	2	4	2	0
1	1	2	1	45	1	4	4	0	0	0			2	0	0	3		1	0
1	1	1	1	75	3	4	4	0	0	0	1	5	2	0	0	1		1	0
1	1	2	1	73	1	4	4	0	0	0			3	0	0	3		4	0
1	1	2	1	89	1	4	4	0	0	0			3	0	0	3		4	0
1	1	2	1	85	3	4	4	0	0	0			3	0	0	3		4	0
1	1	1	1	76	1	1	1	0	0	0	1	6	2	1	0	2	15	2	1	2
1	1	1	1	53	1	3	1	1	1	0	0	10	2	1	1	1	7	3	1	2
1	1	2	2	71	1	1	4	0	0	0			3	0	0	3		4	0
1	1	1	1	76	1	1	4	0	0	0	1	8	2	1	1	1		1	0
1	1	1	2	54	1	4	1	1	1	0	1	8	1	1	0	2		2	0
1	1	2	2	97	1	4	4	0	0	0			3	0	0	3		4	0
1	1	5	2	89	1	4	4	0	0	0			3	0	0	3		4	0
1	1	2	1	95	1	4	4	0	0	0			3	0	0	3		4	0
1	1	1	2	58	5	3	4	0	0	0	1	8	2	0	0	1		1	0
1	1	1	1	79	1	1	4	0	0	1	0	11	2	1	0	1		1	0
1	1	1	2	82	3	1	4	0	0	0	0	10	2	1	0	1		1	0
1	1	1	2	51	5	1	3	0	0	0	0	11	2	1	1	2	21	3	1	2
1	1	1	2	61	4	1	4	0	0	0	1	6	2	1	0	1		1	0
1	1	3	1	70	1	4	4	0	0	0			3	0	0	3		4	0
1	1	2	1	54	1	4	4	0	0	0			3	0	0	3		4	0
1	1	1	2	77	1	1	2	0	0	0	0	9	2	1	0	2	14	2	1	2
1	1	3	2	65	3	4	4	0	0	0			3	0	0	3		4	0
1	1	2	1	89	1	4	4	0	0	0			3	0	0	3		4	0
1	1	2	1	66	1	4	4	0	0	0			3	0	0	3		4	0
1	1	1	2	29	1	1	1	1	1	0	1	5	1	1	1	2	17	2	1	1
1	1	1	2	92	1	4	4	0	0	0	1	5	2	1	0	2	21	2	0
1	1	1	2	76	1	1	4	1	1	0	0	9	2	0	0	1		1	0
1	1	3	1	85	1	4	4	0	0	0			3	0	0	3		4	0
1	1	2	1	58	1	4	4	0	0	0			3	0	0	3		4	0
1	1	2	2	59	4	4	4	0	0	0			3	0	0	3		4	0
1	1	1	2	83	1	1	4	1	1	0	1	8	2	1	0	1		1	0
1	1	1	1	76	1	1	4	0	0	0	1	7	2	0	0	1		1	0
1	1	1	2	88	1	1	1	1	1	0	1	7	2	1	0	1		1	0
1	1	2	1	50	1	4	4	0	0	0			3	0	0	3		4	0
1	1	2	1	50	1	4	4	0	0	0			3	0	0	3		4	0
1	1	2	1	70	5	4	4	0	0	0			3	0	0	3		4	0
1	1	1	2	81	1	1	4	1	1	0	1	6	2	1	0	1		1	0
1	1	4	2	78	1	4	4	0	0	0			3	0	0	3		4	0
1	1	2	2	53	1	4	4	0	0	0			3	0	0	3		4	0
1	1	2	1	67	5	4	4	0	0	0			3	0	0	3		4	0
1	1	2	1	90	1	4	4	0	0	0			3	0	0	3		4	0
1	1	2	2	64	1	4	4	0	0	0			3	0	0	3		4	0
1	1	2	2	75	1	4	4	0	0	0			3	0	0	3		4	0
1	1	1	1	70	3	4	3	0	0	0	1	6	2	1	0	1		1	0
1	1	2	2	84	5	4	4	0	0	0			3	0	0	3		4	0
1	1	1	1	42	1	2	1	1	0	0	0	12	1	1	1	2	13	2	1	1
1	1	4	2	66	2	4	4	0	0	0			3	0	0	3		4	0
1	1	2	1	0	2	4	4	0	0	0			3	0	0	3		4	0
1	1	2	1	64	5	4	4	0	0	0			3	0	0	1		1	0
1	1	2	1	80	5	4	4	0	0	0			3	0	0	3		4	0
1	1	1	1	50	1	1	4	0	0	0	1	8	2	1	1	2		2	1	2
1	1	2	2	77	1	1	4	0	0	0			3	0	0	3		4	0
1	1	1	1	68	1	1	1	1	0	0	0	13	1	1	0	1		1	0
1	1	1	2	87	1	1	1	1	1	0	0	9	2	0	0	1		1	0
1	1	1	1	90	1	1	3	0	0	0	1	8	1	0	0	1		1	0
1	1	2	2	64	1	4	4	0	0	0			3	0	0	3		4	0
1	1	2	1	66	1	4	4	0	0	0			3	0	0	3		4	0
1	1	1	1	60	1	1	1	0	0	0	1	6	1	1	1	2	3	2	1	2
1	1	2	1	88	1	4	4	0	0	0			3	0	0	3		4	0
1	1	1	1	77	1	1	4	0	0	0	0	15	2	1	1	2	15	2	1	2
1	1	1	1	83	1	1	2	0	0	1	0	9	1	0	0	1		1	0
1	1	1	1	63	1	1	4	1	1	0	1	6	2	1	0	2	11	2	1	2
1	1	1	1	82	1	1	4	1	1	0	1	5	2	0	0	2	6	2	1	2
1	1	1	1	70	1	1	4	0	1	1	0	11	2	0	1	2	14	3	1
1	1	2	2	77	1	4	4	0	0	0			3	0	0	3		1	0
1	1	1	2	68	1	1	4	0	0	0	1	8	2	0	0	1		1	0
1	1	1	1	67	1	1	1	0	0	0	1	8	2	1	0	2	20	2	0
1	1	1	2	80	1	1	1	0	0	1	1	5	2	1	1	2	11	2	1	2
1	1	1	1	53	1	1	1	1	1	0	0	16	2	1	0	1		1	0
1	1	1	2		3	1	1	0	1	0	1	3	2	1	0	1		1	0
1	1	2	1	92	1	4	4	0	0	0			3	0	0	1		1	0
1	1	2	1	80	5	4	3	0	0	0			3	0	0	1		1	0
1	1	1	1	69	1	1	1	1	1	0	1	6	2	0	0	1		1	0
1	1	1	1	67	1	1	1	0	1	0	0	9	2	1	1	1		1	0
1	1	2	1	76	1	1	4	0	0	0			3	0	0	3		4	0
1	1	2	2	84	3	4	4	0	0	0			3	0	0	3		4	0
1	1	1	1	66	1	1	4	1	1	0	0	10	2	1	1	1		1	0
1	1	5	1	93	3	4	4	0	0	0			3	0	0	3		4	0
1	1	1	1	80	1	4	4	1	1	0	1	6	1	1	0	2	21	2	1	2
1	1	1	2	84	1	1	4	0	0	0	0	9	2	1	0	1		1	0
1	1	2	1	55	5	4	4	0	0	0			3	0	0	3		4	0
1	1	2	2	91	1	4	4	0	0	0			3	0	0	3		4	0
1	1	2	2	85	1	4	4	0	0	0			3	0	0	3		4	0
1	1	2	1	69	1	4	4	0	0	0			3	0	0	3		4	0
1	1	1	1	68	1	1	4	1	1	0	1	8	2	1	0	1		1	0
1	1	1	2	89	1	4	3	0	0	0	1	6	2	1	0	1	3	3	1	2
1	1	2	1	78	1	4	4	0	0	0			3	0	0	3		4	0
1	1	1	1	49	1	1	4	1	0	0	0	20	2	0	0	1		1	0
1	1	1	1	50	1	3	4	0	0	0	0	9	2	0	0	1		1	0
1	1	1	2	86	1	1	1	0	0	0	1	6	2	1	0	2		1	0
1	1	1	2	66	1	1	1	0	0	0	1	6	2	0	0	1		1	0
1	1	1	2	53	1	1	1	1	0	0	1	7	2	1	0	2		2	1	2
1	1	2	1	55	1	4	3	0	0	0			3	0	0	1		1	0
1	1	1	1	74	1	1	1	0	0	0	1	8	1	1	0	2		2	1	2
1	1	1	1	40	5	1	1	1	0	0	1	7	2	0	0	2	4	2	1	1
1	1	1	2	56	2	3	1	1	0	0	1	7	2	0	0	1		1	0
1	1	2	2	85	1	1	4	0	0	0			3	0	0	3		4	0
1	1	1	1	58	1	2	4	1	0	0	0	12	2	0	1	1		3	0
1	1	1	2	84	1	1	3	0	0	0	0	11	1	0	0	2	6	2	1	1
1	1	1	1	58	1	1	1	0	0	0	0	11	2	1	1	1		1	0
1	1	2	1	75	3	4	4	0	0	0			3	0	0	3		4	0
1	1	4	1	76	1	4	4	0	0	0			3	0	0	3		4	0
1	1	2	1	86	1	4	4	0	0	0			3	0	0	3		4	0
1	1	2	2	92	2	4	4	0	0	0			3	0	0	3		4	0
1	1	2	1	51	1	4	4	0	0	0			3	0	0	3		4	0
1	1	1	1	75	1	3	1	1	0	0	0	19	1	1	0	1		1	0
1	1	1	1	72	1	1	4	1	1	0	0	14	1	1	0	2		2	0
1	1	1	1	66	1	2	1	0	0	0	1	5	1	1	0	2	9	2	1	1
1	1	2	1	0	1	4	4	0	0	0			3	0	0	3		4	0
1	1	1	2	82	1	4	4	0	0	0	0	9	2	1	0	2	15	2	1	2
1	1	1	1	75	1	1	2	0	0	1	1	6	2	1	0	2	14	2	0
1	1	1	2	49	1	3	1	1	0	0	1	4	1	1	1	2	7	3	1	1
1	1	2	2	68	1	4	4	0	0	0			3	0	0	3		4	0
1	1	1	1	65	1	1	3	0	0	0	1	5	2	0	0	1		1	0
1	1	1	2	81	3	1	3	0	0	0	0	10	2	0	0	1		1	0
1	1	2	1	97	1	4	1	0	0	0			3	0	0	1		1	0
1	1	2	1	83	5	4	4	0	0	0			3	0	0	3		4	0
1	1	1	2	83	1	4	1	0	0	0	1	8	2	0	0	1		1	0
1	1	1	1	63	1	3	1	1	0	0	0	10	1	1	0	2	11	2	1	1
1	1	3	1	81	1	4	4	0	0	0			3	0	0	3		4	0
1	1	5	1	91	1	1	4	0	0	0			3	0	0	3		4	0
1	1	4	2	91	1	1	4	0	0	0			3	0	0	3		4	0
1	1	2	1	54	1	1	4	0	0	0			3	0	0	3		4	0
1	1	1	1	87	3	3	3	0	0	0			1	1	0	2	8	2	1	2
1	1	1	1	58	5	2	4	0	0	0	1	8	2	1	0	1		1	0
1	1	1	2	71	5	1	1	1	1	0	0	14	2	0	0	1		1	0
1	1	2	1	79	1	4	4	0	0	0			3	0	0	3		4	0
1	1	1	1	77	5	1	3	0	0	0	0	24	2	0	0	1		1	0
1	1	1	1	24	5	3	1	1	0	0	0	9	1	1	0	1		1	0
1	1	1	2	54	3	1	4	0	0	0	1	7	2	1	0	1		1	0
1	1	1	2	78	1	1	1	0	0	0	0	13	2	1	0	1		1	0
1	1	2	2	57	5	4	4	0	0	0			3	0	0	3		4	0
1	1	1	1	78	1	4	3	0	0	0	1	4	1	1	0	1	8	3	1	2
1	1	2	1	70	1	1	4	0	0	0			2	0	0	3		1	0
1	1	1	2	64	3	1	3	0	0	0	1	8	2	1	0	2	6	2	1	1
1	1	1	1	64	1	1	4	0	0	0	0	9	1	0	0	1		1	0
1	1	2	2	85	5	4	4	0	0	0			3	0	0	3		4	0
1	1	2	1	39	1	3	4	0	0	0			3	0	0	3		4	0
1	1	2	1	37	1	4	4	0	0	0			3	0	0	3		4	0
1	1	1	2	76	1	1	1	0	0	0	1	6	2	1	0	1		1	0
1	1	1	1	68	1	3	1	0	0	0	1	6	2	1	0	2	15	2	1	2
1	1	2	1	42	5	4	4	0	0	0			3	0	0	3		4	0
1	1	1	2		2	1	4	0	1	0	0	9	2	0	0	1		1	0
1	1	2	1	62	1	4	4	0	0	0			3	0	0	3		4	0
1	1	1	1	63	1	1	4	1	0	0	0	11	1	1	1	2	20	2	1	2
1	1	2	2	66	1	4	4	0	0	0			3	0	0	3		4	0
1	1	2	1	49	1	4	4	0	0	0			3	0	0	3		4	0
1	1	2	2	70	1	4	4	0	0	0			3	0	0	3		4	0
1	1	1	2	94	1	1	1	0	0	0	0	9	2	1	0	2		1	0
1	1	2	2	95	1	4	4	0	0	0			3	0	0	3		4	0
1	1	3	1	79	1	4	4	0	0	0			3	0	0	3		4	0
1	1	1	2	68	1	1	4	1	0	0	1	4	2	1	0	1		1	0
1	1	1	1	54	1	3	1	1	1	0	1	7	1	1	1	2	12	2	1	1
1	1	1	2	85	1	1	1	0	0	0	1	5	2	1	0	2	6	2	1	2
1	1	2	2	65	1	1	4	0	0	0			3	0	0	3		4	0
1	1	2	1	54	1	1	4	0	0	0			3	0	0	3		4	0
1	1	1	1	84	1	3	1	1	1	0			2	1	0	1		1	0
1	1	1	1	76	1	4	3	0	0	0	0	12	1	0	0	1		3	1	2
1	1	1	1	64	1	1	3	0	0	0	0	28	2	1	0	2	8	2	1	1
1	1	2	1	84	1	4	4	0	0	0			3	0	0	3		4	0
1	1	1	1	75	1	1	4	1	1	0	0	11	2	1	0	1		1	0
1	1	1	1	64	1	1	4	0	1	0	0	9	2	0	0	1		1	0
1	1	1	2	75	3	4	1	0	0	0	0	9	2	1	0	2	12	2	1	1
1	1	2	2	78	1	4	4	0	0	0			3	0	0	3		4	0
1	1	1	1	78	1	1	1	1	1	0	1	6	2	1	0	2	11	2	1	2
1	1	2	2	60	1	4	4	0	0	0			3	0	0	3		4	0
1	1	2	2	79	5	4	4	0	0	0			3	0	0	3		4	0
1	1	2	1	62	1	4	4	0	0	0			3	0	0	3		4	0
1	1	2	1	0	1	4	4	0	0	0			3	0	0	3		4	0
1	1	1	1	82	3	3	1	1	0	0	0	12	2	1	0	2		2	1
1	1	3	2	87	1	4	4	0	0	0			3	0	0	3		4	0
1	1	2	1	0	5	4	4	0	0	0			3	0	0	3		4	0
1	1	2	2	89	5	4	4	0	0	0			3	0	0	3		4	0
1	1	2	2	55	1	4	4	0	0	0			3	0	0	3		4	0
1	1	2	2	88	1	1	4	0	0	0			3	0	0	3		4	0
1	1	1	1	75	1	1	1	1	0	0			2	1	0	2	13	2	1	3
1	1	1	1	68	1	3	1	1	1	0	1	4	1	1	1	1	5	3	1	2
1	1	2	2	86	1	4	4	0	0	0			3	0	0	3		4	0
1	1	1	1	78	1	4	1	1	0	0	1	4	2	0	0	2	8	2	1	1
1	1	2	1	70	1	4	4	0	0	0			3	0	0	3		4	0
1	1	1	1	58	5	1	3	0	0	0	0	9	2	1	0	1		1	0
1	1	2	1	59	1	4	4	0	0	0			3	0	0	3		4	0
1	1	2	1	96	1	4	4	0	0	0			3	0	0	3		4	0
1	1	3	2	89	1	4	4	0	0	0			3	0	0	3		4	0
1	1	2	1	32	1	4	4	0	0	0			3	0	0	3		4	0
1	1	2	1	63	1	4	4	0	0	0			3	0	0	3		4	0
1	1	1	1	56	2	3	1	0	0	0	1	6	2	1	0	1		1	0
1	1	1	1	87	1	3	1	1	0	0	0	11	2	0	0	1		1	0
1	1	1	1	57	5	1	3	0	0	0	0	10	1	1	0	1		1	0
1	1	2	1	41	2	4	4	0	0	0			3	0	0	3		4	0
1	1	1	1	67	1	1	1	0	0	0	0	23	2	0	0	1		1	0
1	1	1	2	78	3	4	1	0	0	0	1	4	2	1	0	2	28	2	1	1
1	1	1	2	68	3	1	3	0	0	0	1	6	2	1	1	1	7	3	1	2
1	1	1	1	71	3	4	3	0	0	0	1	4	2	1	0	2		2	1	1
1	1	1	1		1	1	4	0	0	0	1	7	1	1	0	1		3	1	2
1	1	1	1	77	1	1	3	0	0	0			1	1	0	2	18	2	1	1
1	1	2	1	74	1	4	4	0	0	0			3	0	0	3		4	0
1	1	1	1	49	1	1	4	0	0	0	0	10	1	1	1	1	11	3	1	2
1	1	2	1	64	1	4	4	0	0	0			3	0	0	3		4	0
1	1	1	2	61	1	1	1	1	0	0	0	9	1	1	0	2	30	2	1	1
1	1	1	1	55	3	1	3	0	0	0	0	9	2	0	1	2	23	3	1	2
1	1	2	1	61	5	4	4	0	0	0			3	0	0	3		4	0
1	1	1	2	60	1	1	3	0	0	0	0	12	2	1	0	2	15	2	1	1
1	1	1	2	82	1	1	4	1	1	0	1	4	2	0	0	1		1	0
1	1	1	2	90	1	1	4	1	1	0	1	6	2	1	0	1		1	0
1	1	1	1	54	1	3	1	0	0	0	0	9	2	1	0	2		1	0
1	1	2	2	74	1	4	4	0	0	0			3	0	0	3		4	0
1	1	2	1	40	1	4	4	0	0	0			3	0	0	3		4	0
1	1	1	1	70	5	3	1	0	0	1	1	5	2	1	1	2	8	3	1	2
1	1	1	1	76	1	1	1	0	0	0	1	6	2	1	0	2	9	2	1	2
1	1	1	2	82	1	1	4	0	1	0	1	6	2	0	0	1		1	0
1	1	1	1	75	1	3	1	1	1	0	1	7	2	0	1	1	30	3	1	2
1	1	1	1	47	1	1	4	1	1	0	1	6	1	1	0	2	17	2	1	1
1	1	2	1	84	1	4	4	0	0	0			3	0	0	3		4	0
1	1	2	2	82	1	4	4	0	0	0			3	0	0	3		4	0
1	1	1	2	85	1	1	1	0	0	0	1	7	2	1	0	1		1	0
1	1	1	1	75	1	1	4	0	1	0	0	18	2	1	0	1		1	0
1	1	1	1	76	1	1	4	0	0	0	1	8	2	1	0	1		1	0
1	1	2	1	47	2	4	4	0	0	0			3	0	0	3		4	0
1	1	2	1	64	1	1	4	0	0	0			3	0	0	3		4	0
1	1	1	1	53	1	1	2	1	0	0			1	1	0	2	27	2	1	2
1	1	1	1	66	1	3	4	1	0	0	0	10	1	1	0	2	15	2	1	2
1	1	2	2	86	1	4	4	0	0	0			3	0	0	3		4	0
1	1	1	1	60	1	1	1	0	0	0	1	7	2	1	0	2		2	1	1
1	1	1	1	63	1	1	1	1	1	0	0	9	2	0	0	1		1	0
1	1	1	2	55	1	1	1	1	1	0	1	7	1	1	0	2	11	2	1	1
1	1	1	1	56	1	1	4	1	0	0	1	6	2	1	0	1		1	0
1	1	2	1	81	1	4	4	0	0	0			3	0	0	3		4	0
1	1	2	1	80	1	4	4	0	0	0			3	0	0	3		4	0
1	1	1	1	74	1	3	1	1	0	0	1	7	1	1	1	2	20	3	1	2
1	1	2	1	78	1	4	4	0	0	0			3	0	0	3		4	0
1	1	5	1	92	1	4	4	0	0	0			3	0	0	3		4	0
1	1	1	2	84	1	1	4	0	0	0	1	8	2	0	0	1		1	0
1	1	1	1	81	1	4	4	0	0	1	1	7	2	0	0	1		1	0
1	1	1	2	65	3	4	4	1	1	0	1	7	2	1	0	2	4	2	1	2
1	1	2	1	91	1	4	4	0	0	0			3	0	0	3		4	0
1	1	1	2	82	1	1	4	0	0	0	0	10	2	1	0	2	18	2	1	2
1	1	1	1	68	1	1	1	0	1	0			1	0	0	2	8	2	1	1
1	1	1	1	0	5	2	4	1	0	0	1	5	2	1	0	1		1	0
1	1	1	1	68	1	1	1	0	0	0	0	14	2	1	1	1		1	0
1	1	1	1	80	1	1	1	1	1	0	0	13	2	1	0	1		1	0
1	1	2	2	88	1	4	4	0	0	0			3	0	0	3		4	0
1	1	5	1	57	1	4	4	0	0	0			3	0	0	3		4	0
1	1	1	1	90	1	3	1	1	0	0	1	4	1	1	0	2	11	2	1	1
1	1	1	1	81	3	1	4	0	0	0	0	9	2	1	1	2	17	3	1	2
1	1	2	2	82	1	4	4	0	0	0			3	0	0	3		4	0
1	1	2	2	76	1	4	4	0	0	0			3	0	0	3		4	0
1	1	1	2	67	3	1	1	1	1	0	0	15	2	0	0	2	14	2	0
1	1	2	2	93	1	4	4	0	0	0			3	0	0	3		4	0
1	1	5	1	58	5	4	4	0	0	0			3	0	0	3		4	0
1	1	2	1	58	1	4	4	0	0	0			3	0	0	3		4	0
1	1	1	1	58	2	3	1	1	0	0	0	9	2	1	0	1		1	0
1	1	3	1	99	1	4	4	0	0	0			3	0	0	3		4	0
1	1	1	1	62	1	1	4	0	0	0	0	9	1	1	1	1	17	3	1	2
1	1	1	1	67	3	1	4	0	0	1	0	14	2	1	0	2		1	0
1	1	1	1	78	1	1	4	0	0	0	0	13	2	0	0	1		1	0
1	1	1	1	70	1	1	4	0	0	0	0	10	2	0	0	1		1	0
1	1	1	1	75	1	1	1	1	1	0	1	8	2	1	1	1	9	3	1	2
1	1	2	1	47	1	4	4	0	0	0			3	0	0	3		4	0
1	1	1	1	40	1	3	4	1	0	0	0	17	2	1	0	2		2	1	1
1	1	1	1	79	1	3	1	1	1	0	1	8	2	0	0	1		1	0
1	1	1	1	70	1	1	4	0	0	0	1	5	2	1	0	2	12	2	1	2
1	1	1	2	80	1	1	1	0	0	0			2	0	0	1		1	0
1	1	1	1	89	1	1	1	0	0	0	1	8	2	0	0	2		1	0
1	1	2	2	91	5	4	4	0	0	0			3	0	0	3		4	0
1	1	1	1	84	1	1	1	0	0	0	0	9	2	1	0	2	7	2	0
1	1	4	1	87	3	4	4	0	0	0			3	0	0	3		4	0
1	1	1	2	65	1	1	1	0	0	0	0	11	2	1	0	1		1	0
1	1	1	1	81	1	4	2	0	0	1	1	8	2	1	0	2		1	0
1	1	1	1	83	1	1	4	0	0	0	0	12	2	1	0	2	7	2	0
1	1	2	2	87	1	4	4	0	0	0			3	0	0	3		4	0
1	1	1	1	86	1	4	1	1	1	0	1	5	1	1	0	1		3	0
1	1	5	1	55	5	4	4	0	0	0			3	0	0	3		4	0
1	1	1	2	88	1	4	4	1	0	0	1	6	2	0	0	1		1	0
1	1	2	2	82	1	4	4	0	0	0			3	0	0	3		4	0
1	1	1	1	84	1	1	1	0	1	0	1	8	2	1	0	2	16	2	1	2
1	1	1	1	79	5	1	1	1	1	0	1	7	2	1	0	2	20	2	1	2
1	1	1	2	74	1	1	4	1	1	0	1	6	2	1	0	1		1	0
1	1	1	1	65	1	3	1	1	0	0	0	11	1	0	0	1		1	0
1	1	1	1	65	3	4	1	1	1	0	1	7	2	1	0	2	13	2	1	2
1	1	1	1	47	1	1	4	0	0	0	0	10	1	0	0	1		1	0
1	1	2	1	40	2	4	4	0	0	0			3	0	0	3		4	0
1	1	1	2	83	1	3	1	0	0	0	1	6	2	1	1	1		1	0
1	1	1	1	86	5	1	3	0	0	0	1	8	2	1	0	2	4	2	1	2
1	1	1	1	41	1	1	1	1	1	0	0	9	1	0	0	1		1	0
1	1	1	1	69	3	4	4	1	0	0	1	8	2	0	0	1		1	0
1	1	3	1	88	1	4	4	0	0	0			3	0	0	3		4	0
1	1	2	2	93	1	4	4	0	0	0			3	0	0	3		4	0
1	1	1	1	85	1	1	1	1	1	0	0	14	1	1	0	2	25	2	1	1
1	1	1	1	75	1	4	4	1	0	0	0	13	2	0	0	2	10	2	1	2
1	1	2	1	58	5	4	4	0	0	0			3	0	0	3		4	0
1	1	2	2	94	1	4	4	0	0	0			3	0	0	3		4	0
1	1	2	2	84	3	4	4	0	0	0			3	0	0	3		4	0
1	1	2	1	85	1	4	4	0	0	0			3	0	0	3		4	0
1	1	2	1	67	5	4	4	0	0	0			3	0	0	3		4	0
1	1	2	1	86	1	4	4	0	0	0			3	0	0	3		4	0
1	1	2	1	78	1	4	4	0	0	0			3	0	0	3		4	0
1	1	1	2	70	1	4	1	1	0	0	1	8	2	1	0	1		1	0
1	1	1	1	84	5	3	1	1	0	0	1	4	2	1	0	2	17	2	1	2
1	1	1	2	91	1	1	4	0	0	0	1	6	2	0	0	1		1	0
1	1	2	1	89	5	4	4	0	0	0			3	0	0	3		4	0
1	1	2	2	74	5	4	3	0	0	0			3	0	0	1		1	0
1	1	1	1	78	1	1	4	1	0	0	0	12	1	1	0	2	15	2	1	1
1	1	1	1	92	1	1	1	0	0	1	0	14	2	0	0	1		1	0
1	1	1	1	53	1	4	1	1	0	0	0	12	2	1	0	2	12	2	1	2
1	1	1	1	59	3	3	1	0	0	0	1	8	2	1	0	1		1	0
1	1	1	2	74	5	1	1	1	1	0	1	4	2	1	0	2	20	2	1	2
1	1	1	1	76	1	1	1	1	0	0	1	5	2	1	0	1		1	0
1	1	1	1	82	1	1	3	0	0	0	0	27	2	1	0	2	20	2	1	2
1	1	1	1	55	1	1	3	0	0	0	0	11	1	0	0	1		1	0
1	1	1	2	62	1	1	1	1	0	0	1	8	1	0	0	1		1	0
1	1	1	2	73	5	1	3	0	0	0	1	6	2	1	0	2	18	2	1	2
1	1	2	1	59	1	4	4	0	0	0			3	0	0	3		4	0
1	1	2	1	27	1	4	4	0	0	0			3	0	0	3		4	0
1	1	2	1	74	1	4	4	0	0	0			3	0	0	3		4	0
1	1	2	2	71	1	4	4	0	0	0			3	0	0	3		4	0
1	1	2	2	76	5	4	4	0	0	0			3	0	0	3		4	0
1	1	1	2	40	3	4	4	0	0	1			2	1	1	1	7	3	1	2
1	1	2	1	49	1	4	4	0	0	0			3	0	0	3		4	0
1	1	4	1	88	3	4	4	0	0	0			3	0	0	3		4	0
1	1	2	1	83	1	4	4	0	0	0			3	0	0	3		4	0
1	1	1	2	82	1	4	4	1	0	0	1	7	2	0	0	1		1	0
1	1	1	1	79	1	1	1	1	1	0	0	18	2	0	0	1		1	0
1	1	1	1	49	1	1	4	0	0	0	0	15	2	1	0	1		1	0
1	1	1	1	90	1	3	1	0	0	0	1	5	1	1	0	2		1	0
1	1	2	2	70	5	4	3	0	0	0			3	0	0	1		1	0
1	1	2	1	75	1	4	4	0	0	0			3	0	0	3		4	0
1	1	2	2	61	1	4	4	0	0	0			3	0	0	3		4	0
1	1	1	2	60	1	3	1	0	0	0	1	2	1	1	0	2	58	2	1	1
1	1	5	2	80	1	4	4	0	0	0			3	0	0	3		4	0
1	1	2	2	70	1	4	4	0	0	0			3	0	0	3		4	0
1	1	1	2	78	1	1	4	1	1	0	1	7	2	0	0	2		2	1	2
1	1	3	2	81	5	4	4	0	0	0			3	0	0	3		4	0
1	1	1	1	89	1	1	1	1	1	0	1	6	2	1	0	1		1	0
1	1	2	1	73	3	4	4	0	0	0			3	0	0	3		4	0
1	1	2	1	77	1	4	4	0	0	0			3	0	0	3		4	0
1	1	1	2	82	1	1	3	0	0	0	1	5	2	1	0	1	3	3	1	2
1	1	1	1	74	1	1	1	0	0	0	0	12	2	1	0	2	30	2	1	2
1	1	1	1	90	1	1	4	1	0	0	1	7	2	0	0	1		1	0
1	1	1	1	88	1	1	4	1	0	0	0	9	2	1	0	1		1	0
1	1	1	1	74	1	4	3	0	0	0	1	8	2	1	0	2	7	2	1	2
1	1	2	1	69	5	4	4	0	0	0			3	0	0	3		4	0
1	1	1	1	39	1	1	3	0	0	0	0	11	2	1	1	1	4	3	1	2
1	1	1	1	62	1	1	3	0	0	0	0	9	1	1	0	2	21	2	1
1	1	1	2	57	1	1	4	1	1	0	1	8	2	0	0	1		1	0
1	1	1	1	52	1	3	1	1	1	0	1	6	1	0	0	2		2	1	1
1	1	1	1	22	2	3	1	1	0	0	1	4	2	1	0	1		1	0
1	1	1	1	63	5	3	4	0	0	0	0	10	1	1	0	1		1	0
1	1	2	2	77	1	1	4	0	0	0			3	0	0	3		4	0
1	1	1	1	49	1	3	1	0	0	0			1	1	0	2	24	2	0
1	1	1	1	83	1	1	1	0	1	0			1	1	0	1		1	0
1	1	2	2	95	1	4	4	0	0	0			3	0	0	3		4	0
1	1	2	1	87	1	4	4	0	0	0			3	0	0	3		4	0
1	1	1	1	67	5	1	3	0	0	0	1	8	1	1	0	2	6	2	1	2
1	1	2	1	44	3	4	4	0	0	0			3	0	0	3		4	0
1	1	1	1	70	1	1	4	0	0	0	1	7	2	1	0	1		1	0
1	1	2	1	44	5	4	4	0	0	0			3	0	0	3		4	0
1	1	1	2	87	1	4	1	1	1	0	1	8	2	1	0	1		1	0
1	1	2	2	85	3	4	4	0	0	0			3	0	0	3		4	0
1	1	1	2	92	3	1	4	0	0	0	1	7	2	1	0	2	4	2	0
1	1	1	1	47	1	4	3	0	0	0			2	1	0	1	16	3	1	2
1	1	1	2	79	1	4	1	1	0	0	0	10	2	0	0	2	17	2	1	2
1	1	2	1	39	1	4	4	0	0	0			3	0	0	3		4	0
1	1	2	2	29	3	4	4	0	0	0			3	0	0	3		4	0
1	1	1	1	80	1	4	1	0	0	0	1	8	2	1	0	1		1	0
1	1	1	2	49	1	1	4	0	0	0	0	20	2	0	0	1		1	0
1	1	1	1	89	1	3	1	1	0	0	0	12	2	0	0	2	9	2	1	1
1	1	2	1	39	3	4	4	0	0	0			3	0	0	3		4	0
1	1	2	2	81	3	4	1	0	0	0			3	0	0	1		1	0
1	1	1	1	77	3	1	4	1	0	0	1	8	2	0	0	1		1	0
1	1	2	2	75	1	4	4	0	0	0			2	0	0	3		1	0
1	1	1	1	82	1	1	4	1	1	0	0	15	2	1	0	1		1	0
1	1	2	1	49	1	4	4	0	0	0			3	0	0	3		4	0
1	1	2	2	59	2	4	4	0	0	0			3	0	0	3		4	0
1	1	1	1	57	1	1	1	0	0	1	1	6	2	0	0	1		1	0
1	1	3	2	89	1	4	4	0	0	0			3	0	0	3		4	0
1	1	1	2	75	1	1	4	1	1	0	1	7	2	1	0	1		1	0
1	1	1	1	58	1	3	1	1	0	0	1	6	1	1	0	2		2	1	2
1	1	1	1	80	1	3	3	0	0	0	0	14	1	1	0	2	14	2	1	2
1	1	1	2	82	1	1	3	0	0	0	1	6	2	1	0	2	10	3	1	2
1	1	1	1	74	1	1	1	1	0	0	0	9	2	0	0	1		1	0
1	1	2	1	68	1	4	4	0	0	0			3	0	0	3		4	0
1	1	3	2	94	1	4	4	0	0	0			3	0	0	3		4	0
1	1	1	2	86	5	1	3	0	0	0	0	10	2	1	0	2	35	2	1	2
1	1	1	1	77	3	1	4	1	0	0	1	8	2	1	0	2	6	2	1	2
1	1	3	1	84	1	4	4	0	0	0			3	0	0	3		4	0
1	1	2	1	63	1	4	4	0	0	0			3	0	0	3		4	0
1	1	4	1	71	3	4	4	0	0	0			3	0	0	3		4	0
1	1	2	1	67	1	4	4	0	0	0			3	0	0	3		4	0
1	1	2	1	66	1	4	4	0	0	0			3	0	0	3		4	0
1	1	2	1	44	1	4	4	0	0	0			3	0	0	3		4	0
1	1	1	2	91	1	1	4	0	0	1	1	7	2	1	0	2	11	2	1	2
1	1	1	2	66	3	1	4	1	1	0	0	9	2	1	0	1		1	0
1	1	2	2	70	1	4	4	0	0	0			3	0	0	3		4	0
1	1	1	1	74	1	3	4	0	0	0	1	5	1	0	0	1		1	0
1	1	2	1	80	1	4	4	0	0	0			3	0	0	3		4	0
1	1	1	2	88	1	1	1	1	1	0	0	9	2	0	0	1		1	0
1	1	5	2	91	1	4	4	0	0	0			3	0	0	3		4	0
1	1	2	1	66	5	4	4	0	0	0			3	0	0	3		4	0
1	1	1	1	69	2	1	1	0	0	0	1	6	1	1	0	2	38	2	1	1
1	1	1	1	82	1	1	4	0	0	0	1	7	2	0	0	1		1	0
1	1	1	2	40	1	1	3	0	0	0	1	8	2	0	0	2	7	2	0
1	1	1	1	58	1	3	1	1	1	0	1	6	1	1	0	2	4	2	1	1
1	1	2	1	59	1	4	4	0	0	0			3	0	0	3		4	0
1	1	2	2	92	1	4	4	0	0	0			3	0	0	3		4	0
1	1	1	2	55	4	4	3	0	0	0	1	8	1	1	1	1	7	3	1	2
1	1	4	2	85	5	4	4	0	0	0			3	0	0	3		4	0
1	1	1	2	75	1	1	3	0	0	0	1	8	2	1	1	1		3	1	2
1	1	2	1	54	1	4	4	0	0	0			3	0	0	3		4	0
1	1	1	2	83	2	3	3	0	0	0	0	9	2	1	0	2	15	2	1	2
1	1	1	1	86	1	3	1	0	0	0	1	5	2	1	0	2	5	3	0
1	1	1	1	78	1	1	4	1	1	0	1	8	2	1	0	1		1	0
1	1	1	1	69	1	3	4	0	0	0	0	20	2	1	0	1		1	0
1	1	2	1	52	1	4	4	0	0	0			3	0	0	3		4	0
1	1	2	2	80	1	4	4	0	0	0			3	0	0	3		4	0
1	1	1	1	62	5	4	4	1	0	0	1	7	2	1	1	1	9	3	1	2
1	1	2	2	72	1	4	4	0	0	0			3	0	0	3		4	0
1	1	1	2	37	1	1	4	0	0	0	1	6	2	1	0	1		1	0
1	1	1	1	73	1	1	1	1	1	0	0	13	2	1	0	2	5	2	1	2
1	1	2	1	78	1	4	4	0	0	0			3	0	0	3		4	0
1	1	1	1	71	5	1	3	0	0	0	0	9	2	1	0	2	7	2	1	2
1	1	2	2	91	1	4	4	0	0	0			3	0	0	3		4	0
1	1	1	2	83	3	4	1	0	0	0	1	5	2	1	0	2	11	2	1	1
1	1	2	1	91	1	4	4	0	0	0			3	0	0	3		4	0
1	1	2	1	27	2	4	4	0	0	0			3	0	0	3		4	0
1	1	1	1	87	1	1	3	0	0	0	1	4	1	1	0	1		1	0
1	1	2	1	46	2	4	4	0	0	0			3	0	0	3		4	0
1	1	1	1	80	1	1	1	0	0	0	1	8	2	1	0	2	11	2	1	2
1	1	1	1	57	1	1	1	1	1	0	0	9	2	0	0	1		1	0
1	1	1	1	73	1	4	1	1	0	0	1	7	2	1	1	2	22	3	1	2
1	1	1	2	78	1	1	1	1	1	0	1	3	2	1	0	2	10	2	1	1
1	1	1	1	75	1	1	1	0	0	0	0	9	2	1	0	2	10	2	1	1
1	1	5	2	81	1	1	4	0	0	0			3	0	0	3		4	0
1	1	2	1	47	1	1	4	0	0	0			3	0	0	3		4	0
1	1	5	1	72	1	1	4	0	0	0			3	0	0	3		4	0
1	1	5	1	83	1	4	4	0	0	0			3	0	0	3		4	0
1	1	3	1	81	1	4	4	0	0	0			3	0	0	3		4	0
1	1	1	2	90	1	1	4	0	0	0	1	7	2	1	0	1		1	0
1	1	2	1	79	1	4	4	0	0	0			3	0	0	3		4	0
1	1	1	2	81	1	1	4	0	0	0	0	16	1	1	0	1		1	0
1	1	1	2	68	1	1	1	0	0	0	0	11	2	1	0	2	20	2	1	1
1	1	2	1	82	1	4	4	0	0	0			3	0	0	3		4	0
1	1	3	1	69	1	4	4	0	0	0			3	0	0	3		4	0
1	1	2	1	84	3	4	4	0	0	0			3	0	0	3		4	0
1	1	1	1	54	3	1	4	1	0	0	1	7	2	1	0	1		1	0
1	1	2	1	79	1	4	4	0	0	0			3	0	0	3		4	0
1	1	1	1	84	1	1	4	0	0	0			2	1	0	1		1	0
1	1	2	2	87	1	4	4	0	0	0			3	0	0	3		4	0
1	1	2	2	86	1	4	4	0	0	0			3	0	0	3		4	0
1	1	5	1	49	1	4	4	0	0	0			2	0	0	1		1	0
1	1	3	2	70	3	1	1	0	0	0			3	0	0	1		1	0
1	1	2	1	81	1	4	1	0	0	0			3	0	0	3		1	0
1	1	1	2	0	1	3	4	0	0	0	1	3	2	0	0	1		1	0
1	1	1	1	80	1	1	4	0	0	0	1	7	2	0	0	1		1	0
1	1	2	1	68	1	4	4	0	0	0			3	0	0	3		4	0
1	1	1	1	70	1	1	1	0	0	0	1	6	2	1	0	2	8	2	1	2
1	1	2	1	79	1	4	4	0	0	0			3	0	0	3		4	0
1	1	2	2	75	1	4	4	0	0	0			3	0	0	3		4	0
1	1	2	1	59	5	4	4	0	0	0			3	0	0	3		4	0
1	1	2	2	69	1	4	4	0	0	0			3	0	0	3		4	0
1	1	1	2	85	1	1	3	0	0	0	1	1	1	0	0	2		1	0
1	1	2	2	87	1	4	4	0	0	0			3	0	0	3		4	0
1	1	2	1	62	1	4	4	0	0	0			3	0	0	3		4	0
1	1	1	1	90	3	1	1	0	0	0			2	0	0	1		1	0
1	1	2	1	81	1	4	4	0	0	0			3	0	0	3		4	0
1	1	1	2	66	1	1	4	0	0	0	1	7	2	1	0	2	7	2	1	2
1	1	1	1	86	3	1	4	0	0	0	1	5	2	1	0	2	8	2	1	2
1	1	2	1	82	1	4	4	0	0	0			3	0	0	3		4	0
1	1	1	1	65	1	3	1	0	0	0	1	8	1	1	0	2	17	2	1	2
1	1	1	2	90	1	1	1	1	0	0	0	9	2	0	0	1		1	0
1	1	1	1	60	1	3	1	1	0	0	1	6	2	1	0	1		1	0
1	1	2	1	58	1	4	4	0	0	0			3	0	0	3		4	0
1	1	2	1	63	5	4	4	0	0	0			3	0	0	3		4	0
1	1	3	2	90	1	4	4	0	0	0			3	0	0	3		4	0
1	1	2	1	67	1	4	4	0	0	0			3	0	0	3		4	0
1	1	1	2	83	1	1	3	0	0	0	0	18	2	1	0	1		1	0
1	1	1	1	52	1	1	4	0	0	0	1	4	2	0	0	1		1	0
1	1	3	2	91	1	4	4	0	0	0			3	0	0	3		4	0
1	1	2	1	74	1	1	4	0	0	0			3	0	0	3		4	0
1	1	1	2	84	1	4	1	1	0	0			2	1	0	1		1	0
1	1	3	1	92	1	4	4	0	0	0			3	0	0	3		4	0
1	1	1	1	87	1	1	4	0	0	0	1	3	2	1	0	2	25	2	1	2
1	1	2	2	68	1	4	4	0	0	0			3	0	0	3		4	0
1	1	5	2	92	3	4	4	0	0	0			3	0	0	3		4	0
1	1	1	1	62	5	4	4	0	0	0	0	9	2	1	0	2	7	2	1	2
1	1	2	2	76	1	4	4	0	0	0			3	0	0	3		4	0
1	1	2	2	51	1	4	4	0	0	0			3	0	0	3		4	0
1	1	1	1	78	1	4	4	1	0	0	0	13	2	0	0	1		1	0
1	1	2	1	84	1	4	4	0	0	0			3	0	0	3		4	0
1	1	2	2	62	1	4	4	0	0	0			3	0	0	3		4	0
1	1	1	1	57	1	1	4	1	0	0	0	11	2	0	0	1		1	0
1	1	2	1	60	5	4	4	0	0	0			3	0	0	3		4	0
1	1	2	1	60	1	4	4	0	0	0			3	0	0	3		4	0
1	1	1	1	51	1	1	1	0	0	0	0	10	2	1	0	2	9	2	1	1
1	1	2	2	88	1	4	4	0	0	0			3	0	0	3		4	0
1	1	1	2	89	1	4	1	1	0	0	1	6	2	0	0	2		1	0
1	1	2	1	76	1	4	4	0	0	0			3	0	0	3		4	0
1	1	2	1	62	3	4	4	0	0	0			2	0	0	3		1	0
1	1	1	1	26	1	4	1	1	0	0			2	1	0	1	13	3	1	2
1	1	1	2	87	1	1	1	0	0	0	1	4	2	1	0	1		1	0
1	1	3	2	85	1	4	4	0	0	0			3	0	0	3		4	0
1	1	1	1	70	1	1	1	1	0	0	0	13	1	1	0	2		1	0
1	1	2	2	69	1	4	4	0	0	0			3	0	0	3		4	0
1	1	2	1	76	1	4	4	0	0	0			3	0	0	3		4	0
1	1	2	2	82	1	4	4	0	0	0			3	0	0	3		4	0
1	1	2	1	71	1	4	4	0	0	0			3	0	0	3		4	0
1	1	1	1	74	5	1	3	0	0	0	0	9	2	1	0	1	9	3	1
1	1	2	1	85	1	4	4	0	0	0			3	0	0	3		4	0
1	1	2	1	74	1	4	4	0	0	0			3	0	0	3		4	0
1	1	1	2		3	1	1	1	1	0	0	10	2	0	0	2	14	2	1	1
1	1	1	2	56	1	3	3	0	0	0	1	4	2	0	0	2	12	2	1	1
1	1	2	1	0	1	4	4	0	0	0			3	0	0	3		4	0
1	1	2	2	54	1	4	4	0	0	0			3	0	0	3		4	0
1	1	2	2	58	5	4	4	0	0	0			3	0	0	3		4	0
1	1	1	1	58	1	2	4	1	1	0	0	9	2	1	1	1	30	3	1	2
1	1	1	1	50	1	3	1	0	0	0	1	6	1	1	1	1	15	3	1	2
1	1	2	1	58	4	4	4	0	0	0			3	0	0	3		4	0
1	1	1	1	64	3	4	4	1	0	0	0	13	2	0	0	1		1	0
1	1	2	1	90	2	4	4	0	0	0			3	0	0	3		4	0
1	1	2	1	81	1	4	4	0	0	0			3	0	0	3		4	0
1	1	4	1	60	3	4	4	0	0	0			3	0	0	3		4	0
1	1	2	1	60	1	4	4	0	0	0			3	0	0	3		4	0
1	1	2	2	90	5	4	4	0	0	0			3	0	0	3		4	0
1	1	2	1	57	1	4	4	0	0	0			3	0	0	3		4	0
1	1	1	1	83	1	4	4	1	0	0	1	7	2	0	0	1		1	0
1	1	1	1	63	3	1	1	1	0	0	0	10	2	0	0	2		1	0
1	1	1	1	41	1	1	3	0	0	0	0	11	1	0	0	2	18	2	1	1
1	1	2	1	71	1	4	4	0	0	0			3	0	0	3		4	0
1	1	2	2	73	4	1	4	0	0	0			2	0	0	3		1	0
1	1	1	1	75	1	4	1	1	0	0	1	7	2	0	0	2		1	0
1	1	2	2	75	1	1	4	0	0	0			3	0	0	3		4	0
1	1	2	1	81	1	1	4	0	0	0			3	0	0	3		4	0
1	1	4	1	97	1	4	4	0	0	0			3	0	0	3		4	0
1	1	1	1	81	1	1	4	0	0	0	1	5	2	0	0	1		1	0
1	1	1	2	57	1	1	4	0	0	0	1	5	2	0	0	1		1	0
1	1	2	2	72	1	4	4	0	0	0			3	0	0	3		4	0
1	1	1	1	68	1	1	4	1	0	0	0	9	2	1	1	1		1	0
1	1	1	1	55	5	1	4	0	0	0	1	7	2	1	0	1		1	0
1	1	1	2	63	5	1	3	0	0	0	1	7	2	1	1	1	18	3	1	2
1	1	1	2	93	1	1	4	0	0	0	1	5	2	0	0	1		1	0
[truncated: 16,800 more rows]
